# Supplementary material for: Modelling individual tree height to crown base of Norway spruce (Picea abies (L.) Karst.) and European beech (Fagus sylvatica L.)
Source: PLoS One. 2017 Oct 19;12(10):e0186394. doi: 10.1371/journal.pone.0186394 (PMC5648165; doi:10.1371/journal.pone.0186394)
Supplement: S1 Table — (ZIP) [file pone.0186394.s001.zip]

Archive with 3 entries (2 files):
- zip_file/
- zip_file/HCB_data_PONE.xls
- zip_file/validation_spruce_PONE.xls
