# Supplementary material for: Modelling individual tree height to crown base of Norway spruce (Picea abies (L.) Karst.) and European beech (Fagus sylvatica L.)
Source: PLoS One. 2017 Oct 19;12(10):e0186394. doi: 10.1371/journal.pone.0186394 (PMC5648165; doi:10.1371/journal.pone.0186394)
Supplement: S1 Table — (ZIP) [file pone.0186394.s001.zip › zip_file/HCB_data_PONE.xls]

## Sheet: main data
Stand_name	plotid	Height_m	X_coord	Y_coord	species	treeid	DBH_cm	CW_m	HCB_m	CL_m	CR	HDR	Plotarea_m2
Adrspach	1	16.5	2.74444	4.96072	1	1	41.25	7.93348	13.7	2.8	0.169697	0.4	2500
Adrspach	1	22.9637	5.02224	5.6569	1	2	39.3	3.29962	12.5371	10.4267	0.454049	0.584319	2500
Adrspach	1	17.8	2.03259	3.35111	1	3	40.4	2.59159	12.4	5.4	0.303371	0.440594	2500
Adrspach	1	15.83	5.31493	3.32986	11	4	25.9	1.03109	10.7403	5.08972	0.321523	0.611199	2500
Adrspach	1	18.8535	7.75635	2.9521	11	5	28.05	3.07719	12.9407	5.91288	0.313621	0.672141	2500
Adrspach	1	14.1906	7.42744	2.46255	11	6	15.8	3.31502	7.53276	6.65782	0.469172	0.898138	2500
Adrspach	1	15.8	6.01408	7.99072	2	7	19.65	4.06075	7.5	8.3	0.525316	0.804071	2500
Adrspach	1	16.4709	9.51835	6.48338	1	8	23.7	3.8065	9.99169	6.47923	0.393374	0.694976	2500
Adrspach	1	5.15064	8.56081	2.06362	2	9	10.75	3.09369	1.61329	3.53734	0.686778	0.479129	2500
Adrspach	1	13.5	7.47662	9.75531	2	10	18	5.23476	7.3	6.2	0.459259	0.75	2500
Adrspach	1	15.2785	3.98966	12.2778	11	11	20.65	4	9.43195	5.84655	0.382665	0.739879	2500
Adrspach	1	19.3	9.3512	11.601	1	12	31.1	5.19177	13.5	5.8	0.300518	0.620579	2500
Adrspach	1	13.5	11.7112	9.84126	1	13	29.95	2.95627	7.1	6.4	0.474074	0.450751	2500
Adrspach	1	7.57421	12.308	9.38732	2	14	14.15	3.16188	3.33966	4.23455	0.559075	0.53528	2500
Adrspach	1	7.27143	14.6978	7.49534	2	15	14	2.32457	3.20699	4.06444	0.55896	0.519388	2500
Adrspach	1	20.402	14.1833	4.09564	2	16	28.6	3.1433	10.4997	9.90229	0.48536	0.713355	2500
Adrspach	1	15.4784	16.4705	5.54922	1	17	25	3	10.2414	5.23695	0.33834	0.619134	2500
Adrspach	1	13.484	20.6227	2.83196	11	18	16.65	2.29425	6.63342	6.85055	0.508051	0.809848	2500
Adrspach	1	19.2813	22.1144	0.648477	1	19	45.2	5.24217	12.575	6.70634	0.347816	0.426578	2500
Adrspach	1	10.2	18.6044	7.68674	1	20	24.35	1.94984	4.1	6.1	0.598039	0.418891	2500
Adrspach	1	11.2	17.4906	13.908	11	21	26.15	5.50933	1.5	9.7	0.866071	0.428298	2500
Adrspach	1	15.1432	17.6422	16.1274	1	22	21.55	6.3714	8.14053	7.0027	0.462431	0.702702	2500
Adrspach	1	14.0052	15.3876	13.1608	1	23	22.1	3	7.44456	6.56064	0.468443	0.633719	2500
Adrspach	1	19.5849	12.0634	15.6417	1	24	29.7	3.5	10.11	9.47493	0.483787	0.659425	2500
Adrspach	1	9.63964	13.2955	16.9867	11	25	11.5	3	4.84434	4.7953	0.497456	0.838229	2500
Adrspach	1	19.4874	12.509	16.7947	1	26	34.75	5.76015	12.1067	7.38073	0.378743	0.560789	2500
Adrspach	1	11.7188	10.654	16.4128	2	27	15.05	3.35662	3.78634	7.9325	0.676902	0.77866	2500
Adrspach	1	14.3	6.40202	16.6328	2	28	18.1	3.76936	7.3	7	0.48951	0.790055	2500
Adrspach	1	17.7446	5.80858	16.1644	1	29	27.6	3	11.0344	6.71021	0.378155	0.64292	2500
Adrspach	1	11.9943	6.30224	13.8881	2	30	16.05	2.93812	3.25458	8.7397	0.728656	0.747307	2500
Adrspach	1	16.2022	0.385892	18.2241	2	31	20.1	3.39846	7.03876	9.16344	0.565567	0.80608	2500
Adrspach	1	18.1414	1.13934	21.1674	1	32	35.95	5.47909	12.9424	5.19896	0.286581	0.504628	2500
Adrspach	1	17.3677	3.40136	21.6462	1	33	35.9	3.28589	11.6354	5.73225	0.330053	0.483779	2500
Adrspach	1	18.1	10.865	24.155	1	34	33.15	4.10597	15.1	3	0.165746	0.546003	2500
Adrspach	1	15.6	12.1917	22.4029	1	35	24.65	3.65027	9.9	5.7	0.365385	0.63286	2500
Adrspach	1	19.3678	11.1376	21.2857	1	36	34.15	4.20796	12.9713	6.39653	0.330266	0.56714	2500
Adrspach	1	19.8472	12.2378	17.3281	1	37	30	3	11.9972	7.85	0.395522	0.661574	2500
Adrspach	1	19.0885	10.1	21.5937	1	38	33.45	3.45033	12.0246	7.06393	0.370062	0.570658	2500
Adrspach	1	5.6	9.63089	20.5268	2	39	8.45	2.09131	2.17832	3.42168	0.611014	0.662722	2500
Adrspach	1	15.9393	8.69054	20.9506	11	40	21.6	5.57595	10.4895	5.44978	0.341908	0.737931	2500
Adrspach	1	6.49443	7.99811	20.928	2	41	14.15	3	2.88753	3.60691	0.555384	0.458971	2500
Adrspach	1	9.99663	8.59513	22.3448	2	42	14.6	3	2.13121	7.86541	0.786807	0.6847	2500
Adrspach	1	6.2	8.70344	21.9338	2	43	7.2	3.11032	1.8824	4.3176	0.696387	0.861111	2500
Adrspach	1	12.0777	6.79763	24.4032	2	44	17.6	3.07139	3.36764	8.71003	0.721168	0.686231	2500
Adrspach	1	19.819	5.451	23.9057	1	45	45.55	4.38445	12.8286	6.99046	0.352714	0.435105	2500
Adrspach	1	17.8503	4.9804	27.3654	1	46	32.5	4.13578	9.33926	8.51099	0.4768	0.549239	2500
Adrspach	1	22.9931	0.32371	27.6783	1	47	39.65	4.2543	12.7844	10.2087	0.443988	0.579902	2500
Adrspach	1	9.67642	0	30.5754	2	48	14.95	3.28415	2.26361	7.41281	0.766069	0.647252	2500
Adrspach	1	17.0904	4.95726	27.2443	1	49	32.2	3.22724	11.4059	5.6845	0.332613	0.530758	2500
Adrspach	1	16.7	3.55804	31.5657	11	50	21.9	6.02485	11.3	5.4	0.323353	0.762557	2500
Adrspach	1	5.01097	4.57397	31.4819	2	51	7.7	2.81643	1.07035	3.94061	0.786398	0.650775	2500
Adrspach	1	17.5	7.56835	33.8672	1	52	32.45	5.29942	14.1	3.4	0.194286	0.539291	2500
Adrspach	1	7.58865	7.27759	34.795	1	53	10.7	2.5	3.9275	3.66115	0.482451	0.709219	2500
Adrspach	1	17.7	4.16792	34.035	1	54	35.5	4.20887	14.8	2.9	0.163842	0.498592	2500
Adrspach	1	5.99448	3.69217	36.6409	2	55	9.2	2	2.25744	3.73704	0.623414	0.651574	2500
Adrspach	1	18.5	3.64132	37.5832	1	56	36.6	5.00153	14.2	4.3	0.232432	0.505464	2500
Adrspach	1	11.4274	3.13015	39.1219	1	57	15.65	3	4.04368	7.38374	0.646142	0.730186	2500
Adrspach	1	14.6904	5.46545	38.4485	11	58	20.3	5.48455	8.9022	5.78824	0.394014	0.723667	2500
Adrspach	1	7.2	3.27089	39.9176	2	59	7	1.69633	0.0815382	7.11846	0.988675	1.02857	2500
Adrspach	1	6.41017	2.73087	41.5728	2	60	10.9	2.65876	2.66298	3.7472	0.58457	0.588089	2500
Adrspach	1	10.0658	0.553293	42.912	2	61	14.45	2.94353	3.00418	7.0616	0.701545	0.696594	2500
Adrspach	1	11.2365	0.459135	41.3667	1	62	15.05	3	5.30992	5.92653	0.527438	0.746608	2500
Adrspach	1	14.6719	0.0337239	46.4169	2	63	19.2	4.39243	5.30135	9.37055	0.638673	0.764161	2500
Adrspach	1	10.4374	0.486155	49.8943	1	64	12.9	3.5	4.7694	5.66799	0.543047	0.8091	2500
Adrspach	1	15.0761	1.4143	48.8029	2	65	22.35	4.40024	8.81396	6.26219	0.415371	0.674548	2500
Adrspach	1	11.273	3.55678	45.6365	2	66	15.05	3.38664	3.42166	7.8513	0.696472	0.749034	2500
Adrspach	1	10.132	4.20852	46.2103	11	67	11.6	3.44424	4.16944	5.96255	0.588488	0.873447	2500
Adrspach	1	6.40029	4.3698	46.8432	1	68	8.9	2.3	1.03347	5.36681	0.838527	0.719134	2500
Adrspach	1	19.8631	5.30164	49.3742	1	69	51.85	4.72129	12.7545	7.10866	0.357883	0.383088	2500
Adrspach	1	19.1102	4.3381	43.4446	1	70	46.75	3.87282	11.5672	7.54296	0.394709	0.408774	2500
Adrspach	1	6.87476	4.654	42.0503	2	71	11.5	3.05122	2.70965	4.16511	0.605856	0.597805	2500
Adrspach	1	11.2135	3.99946	41.18	2	72	15.95	3.80851	3.69149	7.52199	0.670799	0.70304	2500
Adrspach	1	8.76186	2.75211	41.3931	1	73	10.65	2.22923	4.49194	4.26992	0.48733	0.82271	2500
Adrspach	1	7.82687	7.42613	40.2215	1	74	10.2	2.3	3.0719	4.75497	0.607518	0.76734	2500
Adrspach	1	17.5076	10.1674	43.8527	2	75	23.1	4.38851	9.74214	7.76546	0.443548	0.757905	2500
Adrspach	1	17.3288	9.67221	46.9774	1	76	25.8	4.52774	11.3566	5.97221	0.344641	0.671658	2500
Adrspach	1	16.6602	11.9012	47.5841	1	77	23.55	2.81914	9.82066	6.83952	0.410531	0.707439	2500
Adrspach	1	12.5779	12.4317	47.4544	2	78	15	3.94126	4.3656	8.21231	0.652915	0.838527	2500
Adrspach	1	19.973	8.79572	39.6185	1	79	34.25	5.09435	12.6618	7.31125	0.366056	0.583154	2500
Adrspach	1	12.1099	8.07591	36.7428	2	80	16.25	3.58214	3.86044	8.24944	0.681216	0.745223	2500
Adrspach	1	12.9201	9.67896	35.454	2	81	18.25	4.62553	3.98078	8.93935	0.691893	0.707952	2500
Adrspach	1	16.4	12.5148	33.3296	1	82	40.6	4.65735	14.1	2.3	0.140244	0.403941	2500
Adrspach	1	18.9	10.7521	32.5585	1	83	32.35	4.20887	11.7	7.2	0.380952	0.584235	2500
Adrspach	1	7.6	9.00317	33.7239	11	84	10	3.26685	3.7	3.9	0.513158	0.76	2500
Adrspach	1	6.45	11.7687	38.2804	1	85	8.2	2.49242	2.78959	3.66041	0.567506	0.786585	2500
Adrspach	1	12.9308	12.5538	28.325	1	86	17.95	3.5	6.05409	6.87673	0.531809	0.72038	2500
Adrspach	1	6.07416	15.9709	23.0188	2	87	10.3	2.46958	3.58323	2.49093	0.410087	0.589724	2500
Adrspach	1	22.4342	15.7463	18.1893	1	88	38.85	4.55549	12.3885	10.0457	0.447786	0.577457	2500
Adrspach	1	6.0743	14.5576	17.748	2	89	12.6	2.77177	2.86899	3.20532	0.527685	0.482087	2500
Adrspach	1	19.4753	14.4779	17.0333	1	90	28.1	3.33416	10.3397	9.13557	0.469085	0.693071	2500
Adrspach	1	14.7479	17.0006	15.8386	1	91	21.35	2.96057	7.20461	7.54329	0.511482	0.690768	2500
Adrspach	1	13.4	19.5461	22.6105	2	92	19	4.33538	2.8	10.6	0.791045	0.705263	2500
Adrspach	1	14.1088	18.6138	25.8388	11	93	19.95	3.63401	8.54186	5.56698	0.394574	0.70721	2500
Adrspach	1	17.4261	19.3858	28.3258	1	94	27.15	2.06527	11.7525	5.67359	0.32558	0.641846	2500
Adrspach	1	18.1767	19.4807	32.9725	1	95	31.55	5.25054	13.4437	4.73299	0.260388	0.576123	2500
Adrspach	1	14.6738	18.8097	31.4576	1	96	21.95	1.66565	7.64065	7.03318	0.479301	0.668511	2500
Adrspach	1	15.5862	21.2244	34.6349	1	97	22.45	3.97103	8.08388	7.50234	0.481345	0.694264	2500
Adrspach	1	5.63898	20.7826	37.8197	11	98	8	2.63229	1.89285	3.74613	0.664328	0.704872	2500
Adrspach	1	12.5627	16.5998	40.8516	2	99	16	3.0286	4.4409	8.12181	0.646501	0.785169	2500
Adrspach	1	21.5174	15.5941	45.5366	2	100	28.35	4.35341	11.5246	9.99282	0.464407	0.758991	2500
Adrspach	1	6.44173	16.0485	48.3529	2	101	11.75	2.63833	2.04466	4.39707	0.682591	0.548233	2500
Adrspach	1	10.3535	16.3573	48.5704	2	102	14.7	1.95213	3.22618	7.12734	0.688398	0.704321	2500
Adrspach	1	11.7722	20.8599	45.9477	1	103	14.55	3.33378	5.94047	5.83172	0.495381	0.809085	2500
Adrspach	1	23.4071	22.2927	47.1685	2	104	30.2	5.477	13.7782	9.62891	0.411367	0.775069	2500
Adrspach	1	7.8	23.5087	36.4681	1	105	27.6	2.81168	12.904	-5.10398	-0.654356	0.282609	2500
Adrspach	1	17.721	25.9525	38.5102	1	106	26.7	4.36524	11.6041	6.11692	0.34518	0.663707	2500
Adrspach	1	7.21912	21.8525	42.96	2	107	12.4	3	2.30202	4.91711	0.681122	0.582187	2500
Adrspach	1	14.6536	21.2751	41.8061	1	108	22.55	3	7.26707	7.38656	0.504077	0.649828	2500
Adrspach	1	19.7962	20.5965	41.549	1	109	42.75	6.81003	12.1597	7.63651	0.385756	0.46307	2500
Adrspach	1	11.3953	29.9543	34.768	1	110	13.4	3.75786	4.17424	7.22102	0.633686	0.850392	2500
Adrspach	1	6.63958	26.1708	33.5486	1	111	9	2	1.76266	4.87692	0.734522	0.737731	2500
Adrspach	1	8.33915	25.0303	35.4744	1	112	10.9	3	3.94773	4.39142	0.526603	0.76506	2500
Adrspach	1	7.13392	26.0358	32.3725	1	113	8.9	2.3	2.88948	4.24445	0.594967	0.801565	2500
Adrspach	1	13.882	26.239	32.3388	1	114	16.95	2.86884	7.92737	5.95463	0.428946	0.818997	2500
Adrspach	1	15.4538	25.2965	32.2331	1	115	23.55	3.58906	8.23746	7.21634	0.466962	0.656212	2500
Adrspach	1	16.5031	22.5405	30.0769	1	116	33	5.75982	10.8331	5.67	0.343573	0.500093	2500
Adrspach	1	15.8398	21.1741	27.6509	1	117	22.95	3.76395	8.76064	7.07915	0.446922	0.690187	2500
Adrspach	1	18.3444	19.6818	28.7931	1	118	27.5	3.24161	12.3363	6.00817	0.32752	0.66707	2500
Adrspach	1	15.6	24.0029	24.8203	1	119	32.75	5.4181	8.7	6.9	0.442308	0.476336	2500
Adrspach	1	6.21737	24.6814	25.2276	2	120	12.8	3.68844	2.80294	3.41443	0.549176	0.485732	2500
Adrspach	1	13.79	26.0709	26.4144	2	121	17.75	3.21697	4.62357	9.16645	0.664716	0.776903	2500
Adrspach	1	8.69553	28.9372	29.7782	1	122	12.1	3.22152	3.98375	4.71178	0.541862	0.718639	2500
Adrspach	1	18.8678	31.6144	29.2989	1	123	27.8	3	9.65882	9.20895	0.488078	0.678696	2500
Adrspach	1	13.6612	31.603	29.3185	1	124	17.45	3.46727	7.26423	6.39697	0.468259	0.782877	2500
Adrspach	1	6.79672	31.164	32.073	2	125	12.3	2.13976	1.65347	5.14324	0.756725	0.552579	2500
Adrspach	1	5.22732	33.7909	25.4443	2	126	11.45	2.62066	1.62785	3.59948	0.688589	0.456535	2500
Adrspach	1	6.38403	33.3555	23.9935	1	127	8.5	2.3	1.62842	4.75561	0.744923	0.751062	2500
Adrspach	1	21.0119	33.2672	21.9984	1	128	39.35	4.86683	11.0484	9.9635	0.474184	0.533975	2500
Adrspach	1	5.60486	35.6544	23.8486	11	129	8.4	2.03703	1.1574	4.44746	0.7935	0.667245	2500
Adrspach	1	4.8	34.1487	22.8078	2	130	7	1.84275	1.69069	3.10931	0.647774	0.685714	2500
Adrspach	1	14.6	30.0324	19.7748	1	131	23.35	3.47515	10.2	4.4	0.30137	0.625268	2500
Adrspach	1	19.0037	28.1909	17.7898	1	132	28.6	3	10.1097	8.89395	0.468012	0.664464	2500
Adrspach	1	15.5	26.9716	17.4778	1	133	24.9	4.06577	8.2	7.3	0.470968	0.62249	2500
Adrspach	1	20.5	23.6435	15.9874	1	134	31.9	4.75328	11.3	9.2	0.44878	0.642633	2500
Adrspach	1	11.5551	27.9188	20.3288	1	135	15.25	3	4.12715	7.42795	0.642829	0.757711	2500
Adrspach	1	12.1849	28.0828	21.5396	1	136	17.8	3.5	6.22496	5.9599	0.489123	0.684543	2500
Adrspach	1	15.8	26.8506	21.9754	1	137	27.7	3.74292	9.5	6.3	0.398734	0.570397	2500
Adrspach	1	7.05859	25.5645	21.6035	1	138	9	1.65991	2.97936	4.07924	0.577911	0.784288	2500
Adrspach	1	5.02038	16.3423	23.3965	2	139	11.3	2.45095	1.11663	3.90375	0.777581	0.444281	2500
Adrspach	1	14.9574	20.0207	23.0103	2	140	19.1	3.6057	5.14443	9.81298	0.656062	0.78311	2500
Adrspach	1	6.2	20.1722	20.9561	2	141	10.6	3.00433	2	4.2	0.677419	0.584906	2500
Adrspach	1	7.25758	19.7428	18.8743	2	142	12.2	2.76833	2.03506	5.22252	0.719595	0.594884	2500
Adrspach	1	19.1506	31.1729	16.292	1	143	29.9	4.52225	10.3538	8.79677	0.459347	0.640489	2500
Adrspach	1	10.5466	31.4894	16.9826	1	144	12.15	4.08467	4.433	6.11359	0.579675	0.868031	2500
Adrspach	1	10.5873	33.0613	18.2086	1	145	12.1	3	4.13739	6.44992	0.609212	0.874985	2500
Adrspach	1	6.35315	32.9365	19.3694	2	146	7.8	1.75135	2.89105	3.46211	0.544943	0.814507	2500
Adrspach	1	5.06643	35.8823	20.2676	2	147	9	2.1851	2.10273	2.96369	0.584967	0.562936	2500
Adrspach	1	19.4956	34.5233	15.7328	1	148	30.55	3.78756	11.9768	7.51882	0.385667	0.638155	2500
Adrspach	1	10.542	37.787	14.8034	1	149	14.8	3.51902	4.0459	6.49615	0.616213	0.712301	2500
Adrspach	1	14.5439	38.1964	18.4331	11	150	15.6	4.49089	7.88125	6.66266	0.458106	0.932302	2500
Adrspach	1	19.5799	41.4625	15.1292	1	151	42.1	5.88014	12.4685	7.11136	0.363197	0.46508	2500
Adrspach	1	8.89043	41.0872	14.7794	1	152	9.2	2	2.14518	6.74525	0.758709	0.966351	2500
Adrspach	1	4.42325	40.0424	15.5128	11	153	7.2	2.20482	0.934398	3.48885	0.788753	0.61434	2500
Adrspach	1	12.1443	34.6133	8.8976	1	154	18.15	4.2676	6.33003	5.8143	0.478766	0.669109	2500
Adrspach	1	16.6826	34.917	8.62469	1	155	31.4	3.44535	12.6505	4.03216	0.241699	0.531294	2500
Adrspach	1	15.4089	32.8079	6.49087	1	156	22.1	4.80933	8.68799	6.72088	0.436169	0.697234	2500
Adrspach	1	15.2739	31.334	6.37643	1	157	24	4.11526	8.22368	7.05025	0.461587	0.636413	2500
Adrspach	1	4.87997	31.0096	5.69517	1	158	7.8	2.48909	1.98288	2.89709	0.593669	0.625638	2500
Adrspach	1	14.6101	31.161	5.23223	11	159	13	4.92819	6.20633	8.40379	0.575203	1.12386	2500
Adrspach	1	14.9627	30.0349	11.3108	11	160	14.9	3.95722	7.37607	7.58667	0.507038	1.00421	2500
Adrspach	1	13.9838	28.8091	10.7427	1	161	17.25	2.71586	7.67684	6.30698	0.45102	0.810656	2500
Adrspach	1	16.3399	27.9649	10.3395	1	162	23.6	4.48479	9.55233	6.7876	0.4154	0.69237	2500
Adrspach	1	14.4158	25.9728	13.9936	1	163	19.5	3.5	7.16725	7.24857	0.50282	0.739273	2500
Adrspach	1	7.1	25.324	12.8008	2	164	13.9	3.84312	0.2	6.9	0.971831	0.510791	2500
Adrspach	1	15.3	21.5212	10.3309	1	165	46.3	6.31409	11.2	4.1	0.267974	0.330454	2500
Adrspach	1	8.7	22.3861	8.2771	1	166	20	3.54964	4.8	3.9	0.448276	0.435	2500
Adrspach	1	18.4914	22.6205	5.86419	11	167	28.5	5.22173	12.8312	5.6602	0.306099	0.648821	2500
Adrspach	1	19.1216	22.1438	1.36114	1	168	44.85	5.1968	12.4669	6.65473	0.348022	0.426345	2500
Adrspach	1	16.4698	27.0855	1.01846	11	169	22.65	2.52061	11.5918	4.87804	0.296181	0.727145	2500
Adrspach	1	6.50473	27.8659	2.91096	1	170	7.8	1.92619	2.5968	3.90793	0.600783	0.83394	2500
Adrspach	1	17.4048	33.9991	4.91693	1	171	26.45	3.6912	11.1782	6.22663	0.357753	0.658027	2500
Adrspach	1	16.66	42.1444	7.65921	11	172	23.35	6.46533	11.3113	5.34867	0.321048	0.713491	2500
Adrspach	1	10.5757	40.7417	8.2121	1	173	13	3.5	3.77514	6.80052	0.643035	0.813513	2500
Adrspach	1	10.5428	38.4381	11.7198	1	174	13.9	3	4.32577	6.21701	0.589693	0.758473	2500
Adrspach	1	13.8253	39.5526	11.6448	2	175	17.95	5.46921	4.873	8.95229	0.64753	0.770211	2500
Adrspach	1	6.36443	37.1403	12.081	2	176	10.6	3.44498	2.07376	4.29067	0.674164	0.600418	2500
Adrspach	1	5.72302	35.8417	11.0635	2	177	11.1	2	1.72422	3.99881	0.698723	0.515588	2500
Adrspach	1	13.9491	36.615	12.8906	2	178	17.2	2.54299	4.86374	9.08541	0.651324	0.810997	2500
Adrspach	1	5.84763	38.2882	13.7146	1	179	7.5	2.626	2.29978	3.54785	0.606715	0.779685	2500
Adrspach	1	6.99842	41.8267	11.3844	2	180	9.1	2.6916	3.37104	3.62738	0.518314	0.769057	2500
Adrspach	1	6.61226	41.3418	11.182	2	181	7.2	2.41088	1.10885	5.5034	0.832303	0.918369	2500
Adrspach	1	13.5375	40.2549	13.2767	1	182	19.1	3.5	6.01176	7.52576	0.555919	0.708771	2500
Adrspach	1	16.4579	34.8739	0.570399	1	183	25.6	3	10.0332	6.42475	0.390375	0.642887	2500
Adrspach	1	5.96176	44.9432	6.4672	1	184	7.8	2.20943	1.78313	4.17863	0.700905	0.764328	2500
Adrspach	1	19.125	47.6381	4.25329	1	185	31.45	4.21446	13.5583	5.56674	0.291071	0.608108	2500
Adrspach	1	20.0155	47.7292	5.57473	1	186	36.9	4.89188	12.1688	7.84666	0.392029	0.542425	2500
Adrspach	1	18.6592	45.096	2.82972	1	187	28.05	4.09043	9.1696	9.48964	0.508576	0.665214	2500
Adrspach	1	14.7107	43.5502	0.804793	1	188	22.75	3.85965	7.34098	7.36967	0.500975	0.646622	2500
Adrspach	1	14.1037	44.7409	2.26953	1	189	18.2	4.00185	7.40586	6.69784	0.4749	0.774929	2500
Adrspach	1	19.4044	37.3393	20.2768	1	190	30.8	4.16019	11.6477	7.75663	0.399736	0.630012	2500
Adrspach	1	20.5182	46.4325	15.3556	1	191	43.1	4.78119	13.9282	6.59	0.321178	0.476061	2500
Adrspach	1	10.8909	48.4185	12.9807	1	192	14.5	3.1	4.44764	6.44331	0.591621	0.7511	2500
Adrspach	1	14.2245	46.4678	16.5616	1	193	18.5	3	7.39944	6.82504	0.47981	0.768891	2500
Adrspach	1	7.75957	48.0668	16.3702	1	194	8.3	2	2.68471	5.07486	0.654014	0.934888	2500
Adrspach	1	18.4925	43.9265	20.5347	1	195	26.55	2.5938	12.1757	6.31676	0.341585	0.696516	2500
Adrspach	1	18.0481	45.3898	21.564	1	196	36.25	3.66958	12.1151	5.93303	0.328734	0.497879	2500
Adrspach	1	6.12583	45.138	22.4866	2	197	13.45	3.04223	2.48596	3.63987	0.594184	0.455452	2500
Adrspach	1	15.3529	46.3533	23.394	11	198	21.7	4.78957	10.4845	4.86845	0.317102	0.707509	2500
Adrspach	1	18.9369	49.0093	22.6233	2	199	27.35	2.05848	10.0658	8.87108	0.468455	0.692391	2500
Adrspach	1	6.83491	48.4855	27.6191	2	200	10.2	2.99052	3.29844	3.53647	0.517413	0.670089	2500
Adrspach	1	21.2027	48.6823	32.0088	1	201	39.65	4.42966	11.8649	9.33776	0.440405	0.534745	2500
Adrspach	1	24.3677	49.1123	39.2854	2	202	33.8	4.37893	13.3609	11.0068	0.451697	0.720937	2500
Adrspach	1	18.2497	46.7644	34.9431	2	203	28.3	2.75172	10.945	7.30472	0.400264	0.644867	2500
Adrspach	1	22.4102	45.9255	26.3567	2	204	30.35	2.80011	12.4572	9.95298	0.444127	0.738392	2500
Adrspach	1	6.81142	45.0381	31.1859	2	205	11.2	2.44184	2.52394	4.28748	0.629455	0.608163	2500
Adrspach	1	6.97425	42.9095	33.9945	2	206	8.2	2.94224	2.81896	4.15529	0.595805	0.850518	2500
Adrspach	1	6.54273	43.3715	34.9071	2	207	7.8	2.62357	2.70843	3.83429	0.586039	0.838811	2500
Adrspach	1	18.2203	43.2892	26.5444	1	208	35.2	5.90035	11.0753	7.14507	0.392148	0.517623	2500
Adrspach	1	5.59807	41.6156	23.447	2	209	11.4	2.18131	1.47874	4.11934	0.735849	0.491059	2500
Adrspach	1	5.3847	39.6628	25.8493	2	210	7.8	2.98946	1.70101	3.68369	0.684103	0.690346	2500
Adrspach	1	12.7524	37.2416	26.8666	2	211	16.55	2.74547	3.276	9.47636	0.743107	0.770535	2500
Adrspach	1	8.23768	36.3843	26.7661	2	212	8.4	2.13499	3.21973	5.01795	0.609146	0.980676	2500
Adrspach	1	15.1121	36.199	29.0033	11	213	24.7	2.79874	10.8342	4.27788	0.283076	0.611826	2500
Adrspach	1	15.7335	37.1273	31.2506	1	214	23.25	2.50159	8.02838	7.70511	0.489727	0.676709	2500
Adrspach	1	19.391	38.404	31.0659	2	215	27.1	2.60775	11.2541	8.13693	0.419624	0.715536	2500
Adrspach	1	16.7338	37.7115	32.5497	1	216	25.1	3.56128	10.6143	6.11947	0.365696	0.666683	2500
Adrspach	1	16.8494	37.1982	34.7836	2	217	21.1	2.17926	7.72626	9.12314	0.541452	0.79855	2500
Adrspach	1	23.4905	40.3474	35.8923	2	218	33.3	2.6226	13.7907	9.69974	0.412922	0.70542	2500
Adrspach	1	17.9091	42.4611	37.9193	2	219	26.25	2.67785	9.01648	8.89263	0.496542	0.682252	2500
Adrspach	1	12.6469	33.122	34.033	2	220	15.1	1.23556	4.65813	7.98877	0.631678	0.837543	2500
Adrspach	1	6.9927	34.627	32.3398	2	221	9.8	2.8441	3.5991	3.39361	0.485307	0.713541	2500
Adrspach	1	19.8208	28.6615	39.0463	1	222	35.4	4.9623	12.1684	7.65243	0.386081	0.55991	2500
Adrspach	1	4.33969	33.1758	35.733	2	223	7	1.54962	0.000801268	4.33889	0.999815	0.619956	2500
Adrspach	1	5.50945	34.5716	35.1313	2	224	9.2	1.93641	2.84797	2.66148	0.483075	0.598854	2500
Adrspach	1	6.32127	44.3003	38.9028	11	225	9.6	1.02862	2.23387	4.0874	0.64661	0.658465	2500
Adrspach	1	17.235	47.9874	41.0373	2	226	24.9	1.6526	9.08314	8.15185	0.472983	0.692168	2500
Adrspach	1	17.2744	48.9976	43.5556	2	227	24.3	4.257	9.47069	7.8037	0.45175	0.71088	2500
Adrspach	1	13.9901	46.1831	49.0513	11	228	14.9	3	6.96703	7.02304	0.502002	0.938931	2500
Adrspach	1	6.00817	43.6788	47.5255	2	229	8.5	2.61847	3.31044	2.69773	0.44901	0.706844	2500
Adrspach	1	18.2121	42.0845	45.4546	1	230	29.85	3.04809	9.96923	8.24286	0.452604	0.610121	2500
Adrspach	1	5.80565	39.1982	44.4887	11	231	7.1	3.97968	2.20064	3.60501	0.620948	0.817697	2500
Adrspach	1	21.9312	38.5755	43.4629	2	232	31.8	3.82402	12.3824	9.54885	0.4354	0.689661	2500
Adrspach	1	19.473	38.6053	49.416	1	233	43.35	4.19994	12.2169	7.25614	0.372625	0.449205	2500
Adrspach	1	15.2628	38.2602	47.3479	11	234	25.1	5.50922	10.6223	4.64046	0.304037	0.60808	2500
Adrspach	1	19.7846	33.873	49.1301	1	235	45.4	3.25455	12.6142	7.17037	0.362422	0.435784	2500
Adrspach	1	6.30333	32.9914	49.7038	2	236	7.3	2.78323	1.32799	4.97534	0.78932	0.86347	2500
Adrspach	1	13.8183	27.7449	47.0389	2	237	17.65	0.993358	4.16715	9.6512	0.698433	0.782909	2500
Adrspach	1	17.3507	33.0506	46.2539	1	238	32.05	3.01047	11.9876	5.36312	0.309101	0.541363	2500
Adrspach	1	16.2368	36.1843	45.2569	2	239	21.6	3.05226	7.61548	8.62133	0.530974	0.751704	2500
Adrspach	1	22.4581	37.932	43.0048	2	240	31.85	3.86212	13.6076	8.85052	0.39409	0.705121	2500
Adrspach	1	19.0925	37.7687	42.6158	1	241	53.2	5.85378	12.884	6.20849	0.32518	0.358881	2500
Adrspach	1	19.4399	32.2852	41.8676	2	242	27.35	1.91559	11.4764	7.96349	0.409647	0.710783	2500
Adrspach	1	17.5174	31.453	36.9225	1	243	36.5	3.48302	11.9494	5.56796	0.317853	0.479928	2500
Adrspach	1	5.70425	1.7794	11.8761	2	244	7.6	2.60678	1.81743	3.88683	0.681391	0.75056	2500
Adrspach	1	6.67546	1.77108	11.5978	2	245	12.4	3.35529	1.64005	5.03541	0.754316	0.538344	2500
Adrspach	1	6.60005	2.10652	11.3506	2	246	8.8	2.1778	3.93562	2.66443	0.403698	0.750006	2500
Adrspach	2	18.8883	12.2833	0.201207	1	1	30.95	4.58947	11.0626	7.82563	0.414312	0.610283	2500
Adrspach	2	11.9052	13.0635	0.295568	1	2	15.5	3	4.26186	7.64336	0.642017	0.768078	2500
Adrspach	2	17.371	13.4562	0.17187	11	3	26.55	4.33112	11.6085	5.76256	0.331734	0.654276	2500
Adrspach	2	18.9036	11.3051	3.22497	1	4	36.15	5.39538	12.1179	6.78578	0.358967	0.522922	2500
Adrspach	2	11.1764	7.55953	5.43583	11	5	12.1	3.81202	4.60203	6.5744	0.588238	0.923672	2500
Adrspach	2	7.47863	8.42107	2.34096	2	6	8.1	2.6	3.59032	3.8883	0.519922	0.923287	2500
Adrspach	2	9.1349	7.49632	6.3197	1	7	12.9	3.00518	3.67971	5.45519	0.597181	0.708132	2500
Adrspach	2	18.2407	6.60547	6.97986	1	8	31.2	5.16115	13.7902	4.45045	0.243985	0.584637	2500
Adrspach	2	14.4328	7.06682	9.52232	2	9	18.15	3.90214	4.9471	9.48565	0.657231	0.795193	2500
Adrspach	2	20.0143	7.61559	10.3677	1	10	30.4	3.4916	12.4787	7.5356	0.376512	0.658364	2500
Adrspach	2	15.1809	7.67521	11.0722	2	11	20.45	4.06154	6.10178	9.07913	0.598062	0.742343	2500
Adrspach	2	18.7823	4.31735	7.77832	11	12	27.95	3.85139	12.5912	6.19103	0.329621	0.671996	2500
Adrspach	2	17.9643	2.11189	8.17906	2	13	26.6	4.38256	9.90119	8.0631	0.44884	0.67535	2500
Adrspach	2	26.4684	1.74683	12.6921	2	14	55.05	7.04429	13.8543	12.6141	0.476572	0.480807	2500
Adrspach	2	20.8	4.47625	16.4214	1	15	33.7	4.89215	16.5	4.3	0.206731	0.617211	2500
Adrspach	2	11.3	0.89054	22.7771	2	16	14.95	3.42217	3.3	8	0.707965	0.755853	2500
Adrspach	2	5.4416	0.416709	25.3813	2	17	9.1	2	2.36431	3.0773	0.565513	0.597978	2500
Adrspach	2	12.4526	1.03787	28.7178	2	18	15.45	3.4854	4.81376	7.63887	0.613434	0.805996	2500
Adrspach	2	18.5017	1.86145	32.383	11	19	27.65	4.40559	12.0638	6.43781	0.347959	0.669137	2500
Adrspach	2	13.5441	1.95034	31.265	2	20	19.6	4.85059	4.8331	8.71098	0.643158	0.691025	2500
Adrspach	2	18.2469	15.9698	22.7065	1	21	34.75	4.56666	11.244	7.00295	0.383788	0.525092	2500
Adrspach	2	11.3	0.319719	0.843344	1	22	30.8	5.94924	6.1	5.2	0.460177	0.366883	2500
Adrspach	2	13.0028	1.70787	3.62996	1	23	18.65	2.57335	6.52669	6.4761	0.498055	0.697201	2500
Adrspach	2	13.2	20.767	1.98459	1	24	16.35	3.15159	10.2	3	0.227273	0.807339	2500
Adrspach	2	22.1	22.4139	1.99208	1	25	37.3	5.82926	12.1	10	0.452489	0.592493	2500
Adrspach	2	21.3	25.1051	3.79238	2	26	30.85	4.38575	1.5	19.8	0.929577	0.690438	2500
Adrspach	2	16.4194	27.6111	6.12685	2	27	20.2	3.20746	7.24611	9.17334	0.558687	0.812844	2500
Adrspach	2	21.5818	28.9325	6.77414	2	28	31.45	3.23611	12.3865	9.19532	0.426069	0.686225	2500
Adrspach	2	9.53198	29.931	7.75786	2	29	14.4	4.08498	2.01243	7.51955	0.788876	0.661943	2500
Adrspach	2	12.0735	6.05835	33.6099	2	30	16.2	2.80624	4.40974	7.66377	0.634759	0.745278	2500
Adrspach	2	21.9	7.06186	32.7	1	31	27.6	3.16047	10.6	11.3	0.515982	0.793478	2500
Adrspach	2	16.605	6.01112	32.1866	2	32	26.65	3.44904	8.65352	7.95152	0.478862	0.623078	2500
Adrspach	2	9.26134	9.09617	33.1654	2	33	14.7	3.16651	2.85198	6.40936	0.692055	0.630023	2500
Adrspach	2	12.3215	9.84723	31.9744	2	34	17.3	2	3.21606	9.10543	0.738988	0.712225	2500
Adrspach	2	6.08484	11.5361	31.7273	2	35	11	2.82095	2.55414	3.5307	0.580246	0.553167	2500
Adrspach	2	23.5	11.9174	30.67	1	36	30.6	3.26607	19.4	4.1	0.174468	0.767974	2500
Adrspach	2	27.2411	10.77	28.5931	2	37	52.7	5.96058	14.2281	13.0131	0.4777	0.51691	2500
Adrspach	2	15.329	9.13879	27.7551	2	38	22.2	3.65288	8.38346	6.94559	0.4531	0.690498	2500
Adrspach	2	20.4801	8.45395	26.6165	2	39	28.6	4.01107	10.7767	9.70335	0.473795	0.716086	2500
Adrspach	2	18.8	7.27945	24.3673	2	40	26.65	4.02343	10.9	7.9	0.420213	0.705441	2500
Adrspach	2	23.4	8.08974	22.9011	2	41	29.4	4.07015	12.6	10.8	0.461538	0.795918	2500
Adrspach	2	25.4	6.01395	22.2826	2	42	35.4	4.88133	10.8	14.6	0.574803	0.717514	2500
Adrspach	2	16.5088	3.27723	35.9903	2	43	19.8	3.68256	7.70638	8.80242	0.533196	0.833778	2500
Adrspach	2	21.736	0.284108	38.2307	1	44	40.25	4.27758	11.9481	9.78787	0.450308	0.540024	2500
Adrspach	2	16.964	2.56835	41.9889	2	45	24.75	3.90116	8.66761	8.29644	0.48906	0.685416	2500
Adrspach	2	17.1516	3.59967	43.2097	11	46	26.15	4.41281	9.47185	7.67972	0.447756	0.655892	2500
Adrspach	2	15.9357	12.7237	47.3894	11	47	22.25	3.74632	10.3814	5.55427	0.348543	0.716209	2500
Adrspach	2	20.2778	2.12043	44.0287	11	48	32.75	5.53136	13.7486	6.52919	0.321987	0.619169	2500
Adrspach	2	14.302	2.30877	45.1145	11	49	19.5	2.72802	7.87236	6.42969	0.449564	0.733438	2500
Adrspach	2	16.7412	1.88345	48.2846	2	50	23.1	3.42106	8.21232	8.52887	0.509454	0.724727	2500
Adrspach	2	7.97568	2.51904	49.5028	2	51	12.3	3	2.15105	5.82464	0.7303	0.64843	2500
Adrspach	2	15.505	1.05844	49.3646	11	52	23.7	4.35911	10.6657	4.83938	0.312117	0.654221	2500
Adrspach	2	15.6335	4.70215	46.2994	2	53	21.05	3.26548	6.80683	8.82665	0.564599	0.742683	2500
Adrspach	2	13.914	6.4898	44.1865	2	54	16.45	2.3626	4.65934	9.2547	0.665134	0.845839	2500
Adrspach	2	17.8487	9.3371	47.1406	2	55	24.7	4.57571	9.40275	8.44596	0.473197	0.72262	2500
Adrspach	2	19.876	10.7054	47.7958	2	56	27.6	3.55699	11.2588	8.6173	0.433552	0.720147	2500
Adrspach	2	17.5388	9.95645	44.6622	1	57	25.55	3.13702	11.5145	6.02436	0.343487	0.686451	2500
Adrspach	2	24.7318	9.11982	42.6836	2	58	35.55	4.13024	13.1326	11.5992	0.468999	0.69569	2500
Adrspach	2	7.38905	9.89363	41.1905	2	59	11.9	2.8905	2.16906	5.21999	0.70645	0.620929	2500
Adrspach	2	7.82555	11.3722	39.2964	2	60	13	2.90894	3.67789	4.14766	0.530016	0.601965	2500
Adrspach	2	15.2294	11.208	38.4635	11	61	21.65	3.38758	10.4458	4.78351	0.314098	0.703435	2500
Adrspach	2	6.74683	9.87703	38.1323	2	62	10.9	2.06126	2.14911	4.59772	0.681464	0.618975	2500
Adrspach	2	18.3774	8.21819	37.5295	1	63	34.65	4.20342	11.197	7.18035	0.390717	0.530372	2500
Adrspach	2	24.1	12.119	35.9114	1	64	25.9	5.69401	19.9	4.2	0.174274	0.930502	2500
Adrspach	2	15	12.8039	34.8366	11	65	20.85	4.2211	13.2	1.8	0.12	0.719424	2500
Adrspach	2	5.65	20.1094	27.0192	2	66	7.3	2.46132	0.655063	4.99494	0.88406	0.773973	2500
Adrspach	2	6.15	20.68	26.0377	2	67	8.2	2.20048	3.46246	2.68754	0.436999	0.75	2500
Adrspach	2	18.8	21.6704	31.9991	11	68	12.9	4.51887	13.8	5	0.265957	1.45736	2500
Adrspach	2	24.5	18.408	31.8729	1	69	25.25	4.14055	19.5	5	0.204082	0.970297	2500
Adrspach	2	21.2	16.5511	35.7304	11	70	32.1	6.06644	14.7	6.5	0.306604	0.660436	2500
Adrspach	2	14.412	15.4961	37.4861	11	71	18.45	3.95191	8.84741	5.56461	0.386109	0.78114	2500
Adrspach	2	16.045	13.8556	37.5061	11	72	21.7	3.45328	11.9208	4.12419	0.257039	0.739399	2500
Adrspach	2	15.9074	16.9591	40.1075	1	73	23.6	2.53848	8.29045	7.61696	0.478831	0.674043	2500
Adrspach	2	5.20324	16.0775	44.4991	2	74	10.5	2.80601	2.28413	2.91911	0.561018	0.495547	2500
Adrspach	2	15.8019	18.1432	45.7247	2	75	21.3	4.77786	6.54001	9.26191	0.586126	0.741874	2500
Adrspach	2	5.12013	13.9473	46.3106	2	76	11.2	3.3376	1.11646	4.00367	0.781947	0.457154	2500
Adrspach	2	5.83851	13.2524	48.9462	2	77	9.3	2	2.76787	3.07064	0.525929	0.627797	2500
Adrspach	2	24.9718	35.3126	41.5605	2	78	38.95	4.83823	13.134	11.8378	0.474047	0.641124	2500
Adrspach	2	26.9085	30.4471	37.6245	2	79	42.3	5.47002	13.1087	13.7998	0.512842	0.636135	2500
Adrspach	2	11.5643	30.4784	33.7721	2	80	15	4.04221	3.20665	8.35768	0.722712	0.770955	2500
Adrspach	2	27.255	26.2598	40.133	2	81	48	5.6624	14.5335	12.7214	0.466757	0.567812	2500
Adrspach	2	24.4077	25.1502	46.3936	2	82	34	3.40819	13.7263	10.6814	0.437626	0.717874	2500
Adrspach	2	15.3171	24.1494	46.0153	2	83	22.05	2.93487	8.65553	6.6616	0.434912	0.694655	2500
Adrspach	2	26.4892	22.1276	49.3763	2	84	49.65	5.29052	13.0631	13.4261	0.506853	0.533519	2500
Adrspach	2	22.165	18.9087	49.403	2	85	31.3	3.71835	13.1901	8.9749	0.404914	0.708146	2500
Adrspach	2	17.0728	19.8722	44.5817	11	86	29.5	4.3102	11.0284	6.04441	0.354038	0.578738	2500
Adrspach	2	19.1513	21.698	42.2055	2	87	28.2	4.84691	11.3495	7.80177	0.407376	0.679123	2500
Adrspach	2	13.448	21.5579	41.0855	11	88	18.15	3.00242	7.84206	5.60589	0.416858	0.740934	2500
Adrspach	2	16.7742	19.9254	36.3668	2	89	20.85	3.52878	7.15044	9.62375	0.573724	0.804517	2500
Adrspach	2	13.0241	20.8442	34.8218	2	90	18.5	3.4244	3.90987	9.11424	0.699798	0.704006	2500
Adrspach	2	16.4494	24.1882	36.5801	2	91	21.65	3	7.38394	9.06548	0.551112	0.759789	2500
Adrspach	2	25.5	25.2305	31.3292	2	92	32.3	4.53294	15.6	9.9	0.388235	0.789474	2500
Adrspach	2	24.9	25.3606	28.6166	1	93	38.25	4.34155	12.6	12.3	0.493976	0.65098	2500
Adrspach	2	9.89622	33.6876	31.9706	1	94	10.7	3.02102	4.78953	5.10669	0.516024	0.924881	2500
Adrspach	2	19.8315	32.8803	32.6445	1	95	28.55	3.26646	10.681	9.15045	0.461411	0.694622	2500
Adrspach	2	7.5	30.351	28.9429	2	96	7.9	2.15783	6	1.5	0.2	0.949367	2500
Adrspach	2	12.1812	31.9352	36.1954	11	97	12.3	3	4.12884	8.05241	0.66105	0.990346	2500
Adrspach	2	5.16731	31.8025	37.2148	11	98	9.8	2	1.20999	3.95732	0.765838	0.527276	2500
Adrspach	2	13.323	35.2359	39.158	11	99	14	2.45406	6.28152	7.04145	0.52852	0.951641	2500
Adrspach	2	14.5969	33.0108	44.0044	11	100	18.55	4.19432	7.68383	6.91305	0.473598	0.786894	2500
Adrspach	2	8.96518	33.4683	45.2292	11	101	10.5	3	2.28298	6.68219	0.74535	0.853826	2500
Adrspach	2	25.9954	48.9525	30.7525	2	102	41.35	4.69615	14.5975	11.3979	0.438457	0.628667	2500
Adrspach	2	15.746	46.404	41.2185	1	103	22.6	2.72568	8.54175	7.20425	0.457529	0.696725	2500
Adrspach	2	18.9799	45.0975	42.8877	1	104	29.3	3.6219	9.87945	9.10048	0.479479	0.647779	2500
Adrspach	2	6.16386	45.6817	43.8394	11	105	9.8	3.24357	1.67312	4.49074	0.72856	0.628965	2500
Adrspach	2	17.889	39.0133	39.0203	2	106	24.25	3.2686	9.70048	8.18851	0.45774	0.737691	2500
Adrspach	2	7.5	40.2087	37.7332	2	107	8.2	2.83333	2.07362	5.42638	0.723517	0.914634	2500
Adrspach	2	26.7339	41.9642	38.753	2	108	49.15	6.02368	13.2197	13.5142	0.505507	0.543924	2500
Adrspach	2	7.77578	43.8328	41.6613	2	109	12	3	2.16441	5.61138	0.721648	0.647982	2500
Adrspach	2	16.8548	49.9417	42.4488	2	110	20.05	5.15028	7.98582	8.86896	0.526198	0.840637	2500
Adrspach	2	22.4438	46.7017	48.6137	2	111	31.4	4.70874	13.7161	8.72772	0.38887	0.71477	2500
Adrspach	2	8.9504	41.8458	47.4043	11	112	10.6	3.11052	1.32076	7.62964	0.852435	0.844377	2500
Adrspach	2	5.6	39.7113	49.0175	2	113	7.4	2.22808	1.3	4.3	0.767857	0.756757	2500
Adrspach	2	6.6074	39.477	45.3871	11	114	8.2	3.53347	1.52729	5.08012	0.768852	0.805781	2500
Adrspach	2	5.41889	36.6865	8.99379	11	115	9.8	2.49471	0.585041	4.83385	0.892037	0.552948	2500
Adrspach	2	4.29378	36.5785	10.7549	11	116	8	2.6335	1.35122	2.94257	0.685308	0.536723	2500
Adrspach	2	12.1738	33.005	4.00868	1	117	16.95	2.75149	6.25261	5.92116	0.486387	0.718217	2500
Adrspach	2	13.288	33.8635	4.32105	1	118	19	3.5	6.40846	6.87956	0.517726	0.69937	2500
Adrspach	2	6.32775	37.6586	3.48008	2	119	13.35	3.07843	2.66238	3.66538	0.579254	0.473989	2500
Adrspach	2	21.7	40.9115	6.65264	1	120	40.3	7.09283	12.3	9.4	0.43318	0.538462	2500
Adrspach	2	6.08108	42.3731	3.5093	1	121	8.1	2.34285	1.63824	4.44284	0.7306	0.750751	2500
Adrspach	2	13.6149	40.7751	20.6287	1	122	19.8	3.21915	6.00634	7.60853	0.55884	0.68762	2500
Adrspach	2	5.30187	41.2385	22.2194	2	123	10.2	2.37845	2.51871	2.78316	0.524939	0.519791	2500
Adrspach	2	6.21866	43.4791	27.8997	2	124	11.2	3.0838	2.49114	3.72751	0.599408	0.555237	2500
Adrspach	2	12.1057	42.3732	30.2209	2	125	17	2.98946	3.28925	8.81643	0.728289	0.712099	2500
Adrspach	2	19.2618	43.1646	30.3525	1	126	36.65	3.11727	11.186	8.0758	0.419265	0.525561	2500
Adrspach	2	18.9727	46.5779	25.5136	2	127	27.35	3.88579	10.6279	8.34484	0.439834	0.6937	2500
Adrspach	2	15.3618	47.8509	27.2131	1	128	24.35	3.52174	8.05436	7.3074	0.475688	0.630873	2500
Adrspach	2	6.2699	47.9569	27.0372	2	129	8.3	2.6	2.02434	4.24555	0.677133	0.75541	2500
Adrspach	2	24.3484	46.3898	23.0084	2	130	38.7	5.4628	13.1946	11.1538	0.458091	0.629157	2500
Adrspach	2	21.2328	46.5065	21.7264	2	131	28.8	4.07718	11.8033	9.42952	0.444101	0.737252	2500
Adrspach	2	13.8726	43.7854	19.0212	2	132	19.3	3.96622	4.85936	9.01328	0.649717	0.71879	2500
Adrspach	2	7.46335	44.5061	5.44677	2	133	14.3	3	3.75355	3.7098	0.497068	0.521913	2500
Adrspach	2	14.4762	45.9361	3.17047	1	134	22.95	4.15406	7.54756	6.92865	0.478623	0.630772	2500
Adrspach	2	16.0825	47.3487	0.774239	2	135	26.5	2.423	8.94217	7.14028	0.443979	0.606885	2500
Adrspach	2	15.9814	39.7446	0.680623	2	136	20.4	2.52767	6.69921	9.28221	0.580813	0.783403	2500
Adrspach	2	18.9367	39.4367	0.144419	11	137	29.15	3.73696	12.1539	6.78284	0.358185	0.649629	2500
Adrspach	2	25.2969	48.7417	8.88368	2	138	34.65	3.7978	14.8567	10.4402	0.412706	0.730069	2500
Adrspach	2	22.7501	49.4771	10.8631	2	139	31.25	2.96659	13.3609	9.38913	0.412708	0.728002	2500
Adrspach	2	25.6772	46.9525	10.4616	2	140	35.5	5.52364	14.1791	11.4981	0.447793	0.723301	2500
Adrspach	2	5.00785	43.472	9.78239	11	141	7.8	3.50507	1.50468	3.50316	0.699535	0.642032	2500
Adrspach	2	16.5545	49.5067	14.7815	2	142	23.5	3.43869	8.27189	8.28265	0.500325	0.704448	2500
Adrspach	2	21.0097	48.9522	18.0241	2	143	29.6	3	12.1082	8.90148	0.423684	0.709788	2500
Adrspach	3	15.9325	37.4294	10.34	2	1	17.25	2.46442	4.64116	11.2913	0.708698	0.923621	2500
Adrspach	3	16.23	38.8148	9.49298	2	2	17.85	2.83243	5.95753	10.2724	0.63293	0.909241	2500
Adrspach	3	23.0746	44.6886	6.83593	1	3	33.75	2.85906	15.0277	8.04689	0.348734	0.683691	2500
Adrspach	3	23.9471	44.8503	4.87538	1	4	30.55	3.45955	13.2832	10.664	0.445312	0.783867	2500
Adrspach	3	19.3909	46.4425	1.78987	1	5	24.75	3.41621	14.3866	5.0043	0.258074	0.783472	2500
Adrspach	3	18.8	48.9813	6.24355	1	6	39.7	4.96935	16.9787	1.82134	0.0968796	0.473552	2500
Adrspach	3	8.48903	43.5279	3.42512	1	7	10.5	2.3	3.06747	5.42156	0.638655	0.808479	2500
Adrspach	3	7.36893	43.1502	3.37685	11	8	9.4	3.00751	0.748278	6.62065	0.898455	0.783929	2500
Adrspach	3	16.0511	42.209	0.672592	1	9	18.3	3.60587	9.6044	6.4467	0.401636	0.877109	2500
Adrspach	3	25.4429	40.9217	3.83482	1	10	37.25	4.40646	15.6317	9.81125	0.385618	0.683031	2500
Adrspach	3	8.64582	42.334	0.392626	1	11	11.2	3	3.2567	5.38913	0.623321	0.771948	2500
Adrspach	3	12.1186	39.8148	5.04289	2	12	13	1.56068	4.52365	7.59499	0.62672	0.932203	2500
Adrspach	3	16.5	39.0908	5.67138	11	13	21.25	3.86509	8.59041	7.90959	0.479369	0.776471	2500
Adrspach	3	4.87048	44.2963	1.62931	11	14	8.4	2.93183	1.4076	3.46288	0.710994	0.579819	2500
Adrspach	3	7.12338	39.0205	3.92687	2	15	8.3	1.38428	2.05106	5.07232	0.712066	0.858239	2500
Adrspach	3	15.8	33.8263	5.88402	1	16	26.2	4	14.7086	1.09141	0.0690765	0.603053	2500
Adrspach	3	21.2126	33.7163	5.92376	11	17	37.6	7.34661	12.4257	8.78683	0.414228	0.564164	2500
Adrspach	3	14.2	34.0052	0.838229	1	18	25.75	3.70222	13.275	0.925025	0.0651426	0.551456	2500
Adrspach	3	8.7	33.4942	1.06664	1	19	17.5	3.4757	8.1684	0.531596	0.061103	0.497143	2500
Adrspach	3	23.129	26.1517	5.50145	1	20	35.4	4.82281	16.6497	6.47929	0.280137	0.653361	2500
Adrspach	3	17	29.5818	3.6083	1	21	31.25	4.99121	14.579	2.42105	0.142414	0.544	2500
Adrspach	3	25.5683	32.5998	8.47979	1	22	37.65	5.12078	15.2698	10.2985	0.402784	0.679104	2500
Adrspach	3	10.5	34.4054	8.09697	1	23	20.85	2.71633	9.78012	0.719883	0.0685603	0.503597	2500
Adrspach	3	7.8	34.4968	9.65795	2	24	11	2.88918	3.03224	4.76776	0.611251	0.709091	2500
Adrspach	3	26.7706	36.8529	12.5516	2	25	34.85	5.72568	6.52779	20.2428	0.756158	0.768165	2500
Adrspach	3	24.1962	37.0121	17.7325	1	26	33	4.42103	15.6032	8.59299	0.355137	0.733219	2500
Adrspach	3	7.4	42.8461	15.631	2	27	10.2	2.9353	3.60395	3.79605	0.512979	0.72549	2500
Adrspach	3	13.1543	45.3422	12.7344	1	28	15.75	2.57755	4.20183	8.95244	0.680573	0.835191	2500
Adrspach	3	18.0425	48.3096	14.0558	1	29	24.25	3.31425	13.8908	4.15163	0.230103	0.744019	2500
Adrspach	3	4.8	47.2122	13.6399	2	30	8.3	2.57557	1.06604	3.73396	0.777908	0.578313	2500
Adrspach	3	18.5256	46.6193	17.2011	1	31	23	3.63594	13.3385	5.18707	0.279995	0.805459	2500
Adrspach	3	12.2941	44.839	16.874	2	32	15.1	4.07312	4.12629	8.16782	0.664369	0.814179	2500
Adrspach	3	7.3	40.1229	16.6884	2	33	8.5	2.59968	1.96235	5.33765	0.731185	0.858824	2500
Adrspach	3	14.8052	32.1474	17.9834	1	34	16.5	2.41167	8.96265	5.84255	0.394628	0.897284	2500
Adrspach	3	23.9	30.7234	21.4989	1	35	32.25	4.25954	14.9663	8.93369	0.373795	0.741085	2500
Adrspach	3	16.8991	34.1819	26.907	2	36	17.4	2	5.35104	11.5481	0.683354	0.971212	2500
Adrspach	3	23.5344	35.8722	28.0762	1	37	36.45	4.15268	15.6635	7.87094	0.334444	0.645663	2500
Adrspach	3	26.6	36.667	23.5185	1	38	36.5	4.43842	15.7079	10.8921	0.409478	0.728767	2500
Adrspach	3	15.7	38.5357	23.5588	2	39	24	4.94817	6.91751	8.78249	0.559394	0.654167	2500
Adrspach	3	21.7	41.9378	21.37	11	40	34.1	4.9755	13.5731	8.12686	0.37451	0.636364	2500
Adrspach	3	17.2	42.8811	24.6482	2	41	24.5	4.15161	6.67552	10.5245	0.611888	0.702041	2500
Adrspach	3	26.1381	47.765	25.8562	2	42	33.1	5.81318	6.57612	19.5619	0.748408	0.78967	2500
Adrspach	3	8.4662	48.8555	25.2057	2	43	8.3	2.3	2.41553	6.05067	0.714686	1.02002	2500
Adrspach	3	10.3449	49.8974	22.5206	2	44	11.75	3.16771	4.20048	6.14443	0.593957	0.880418	2500
Adrspach	3	16.8211	48.5502	28.4175	2	45	17	4.34111	5.84369	10.9774	0.652598	0.989478	2500
Adrspach	3	19.1231	47.5189	30.1801	2	46	24.65	3.40744	6.19068	12.9324	0.676272	0.775786	2500
Adrspach	3	23	49.5402	32.0912	11	47	28.25	4.12376	11.0375	11.9625	0.52011	0.814159	2500
Adrspach	3	29.1	47.3745	38.408	1	48	40.6	3.39415	15.6091	13.4909	0.463604	0.716749	2500
Adrspach	3	25.7	44.9001	39.2117	2	49	28.25	3.05414	6.70057	18.9994	0.739277	0.909735	2500
Adrspach	3	9.83524	47.3266	40.8896	2	50	9.4	2.58101	3.09652	6.73873	0.685161	1.0463	2500
Adrspach	3	23.7	45.7185	41.8534	11	51	26	3.858	11.5087	12.1913	0.514401	0.911538	2500
Adrspach	3	11.8368	47.2025	43.6138	2	52	12.75	4.83547	5.40837	6.42841	0.543088	0.928375	2500
Adrspach	3	20.6622	49.739	44.0012	11	53	31.55	3.7936	11.5059	9.15625	0.443141	0.654902	2500
Adrspach	3	8.55609	48.1905	45.6464	2	54	11	2.50134	4.51805	4.03804	0.471949	0.777827	2500
Adrspach	3	15.9149	47.9269	49.2652	11	55	21	2.13887	8.26348	7.65137	0.480769	0.75785	2500
Adrspach	3	18.906	48.506	48.3121	2	56	22.9	6.46237	5.95275	12.9532	0.685139	0.825589	2500
Adrspach	3	16.124	45.3117	48.4249	2	57	18.55	4.53715	5.10151	11.0225	0.683607	0.869217	2500
Adrspach	3	28.2	35.3681	32.4226	2	58	36.75	4.39981	5.25404	22.946	0.813686	0.767347	2500
Adrspach	3	12.0659	38.7859	36.4702	2	59	12.5	3	5.94615	6.11977	0.507195	0.965273	2500
Adrspach	3	11.596	49.5632	49.1862	2	60	12.5	3	4.64475	6.95125	0.599452	0.92768	2500
Adrspach	3	13.4463	44.9457	48.1778	2	61	15.7	4.3167	5.40491	8.04143	0.598038	0.856455	2500
Adrspach	3	18.1598	43.4259	44.678	11	62	21.4	3.08628	10.2008	7.95902	0.438277	0.848588	2500
Adrspach	3	13.4508	41.464	43.7775	2	63	14.85	2.783	5.30265	8.14817	0.605775	0.905779	2500
Adrspach	3	25.3	40.6478	45.0967	11	64	26.35	3.17494	11.8296	13.4704	0.532428	0.960152	2500
Adrspach	3	17.1471	38.576	47.38	2	65	24	2.74245	5.33734	11.8098	0.688733	0.714464	2500
Adrspach	3	28.7473	42.7485	49.0627	2	66	43	6.09826	7.71489	21.0324	0.731631	0.668542	2500
Adrspach	3	7.95779	37.1035	47.6453	2	67	10.65	2.06003	3.79249	4.1653	0.523424	0.74721	2500
Adrspach	3	18.2758	37.0156	48.8204	2	68	21.8	2.72638	6.90789	11.3679	0.622019	0.838339	2500
Adrspach	3	26.73	35.7512	47.8038	2	69	34.5	4.42146	6.15843	20.5716	0.769606	0.774782	2500
Adrspach	3	14.1169	33.5817	45.2772	11	70	18.75	4.13948	7.77435	6.34252	0.449287	0.7529	2500
Adrspach	3	27.3	30.8252	45.6901	2	71	32.15	4.0573	6.78288	20.5171	0.751543	0.849145	2500
Adrspach	3	16.3	30.0174	48.2181	2	72	17.75	3.68118	4.01761	12.2824	0.753521	0.91831	2500
Adrspach	3	16.7	30.3415	44.2457	2	73	16.95	3.53473	5.36282	11.3372	0.678873	0.985251	2500
Adrspach	3	14.0423	30.4241	44.5015	2	74	16.75	1.61283	5.22391	8.81841	0.627988	0.838347	2500
Adrspach	3	29.4	28.6901	44.2798	1	75	31.6	2.68379	14.7794	14.6206	0.497301	0.93038	2500
Adrspach	3	20.675	19.3006	33.0725	1	76	28.9	3.66767	13.0704	7.60459	0.367816	0.715397	2500
Adrspach	3	26	22.7613	32.309	2	77	34.25	3.83533	5.10357	20.8964	0.803709	0.759124	2500
Adrspach	3	24.3	24.9097	32.9662	1	78	22.75	2.13201	8.68563	15.6144	0.642567	1.06813	2500
Adrspach	3	17.0137	27.9931	34.6599	2	79	24	2.5	6.53919	10.4745	0.615652	0.708905	2500
Adrspach	3	26.3	30.6307	36.1929	2	80	39.75	5.02667	6.73351	19.5665	0.743973	0.661635	2500
Adrspach	3	22.7	31.0188	33.0792	1	81	30.25	3.91305	13	9.7	0.427313	0.750413	2500
Adrspach	3	13.6081	27.0729	30.6017	2	82	13	2.66187	5.9424	7.66573	0.56332	1.04678	2500
Adrspach	3	26.1	26.4417	29.0096	1	83	27.55	3.4713	12.29	13.81	0.529119	0.947368	2500
Adrspach	3	20.2	26.2998	26.0457	2	84	23.75	4.15222	5.56472	14.6353	0.724519	0.850526	2500
Adrspach	3	29.2	28.0822	25.5364	1	85	34	4.00996	15.7446	13.4554	0.460801	0.858824	2500
Adrspach	3	21.4	29.1874	26.8672	1	86	26.55	5.0936	12.8989	8.50109	0.397247	0.806026	2500
Adrspach	3	19.5184	27.2146	21.31	2	87	23.7	5.1509	6.00426	13.5141	0.69238	0.823562	2500
Adrspach	3	22.8024	25.0698	17.8949	11	88	26.85	3.85602	12.5339	10.2685	0.450325	0.849253	2500
Adrspach	3	8.64977	24.5976	17.0529	2	89	11.5	3	4.57586	4.0739	0.470984	0.752154	2500
Adrspach	3	4.96871	26.6671	16.5777	11	90	7.5	2.75819	0.866722	4.10199	0.825564	0.662495	2500
Adrspach	3	18.4973	27.463	15.2683	1	91	24.9	3.90768	13.9299	4.56742	0.246924	0.742864	2500
Adrspach	3	16.5382	24.4949	10.0281	2	92	17.8	2	5.90465	10.6335	0.642968	0.92911	2500
Adrspach	3	5.5	29.0078	13.6726	2	93	8.7	1.76943	2.11436	3.38564	0.61557	0.632184	2500
Adrspach	3	25.5805	20.8085	15.0836	2	94	34.9	4.61533	5.35595	20.2245	0.790624	0.732965	2500
Adrspach	3	26.7	21.5287	17.3143	11	95	24	3.88054	11	15.7	0.588015	1.1125	2500
Adrspach	3	15.6177	21.1933	18.7701	11	96	19	2.41747	8.89544	6.72223	0.430424	0.821982	2500
Adrspach	3	23.6887	30.473	12.2114	2	97	29.4	2.1095	5.65114	18.0375	0.761441	0.805737	2500
Adrspach	3	16.7785	31.6883	17.8409	1	98	17.7	2.37791	9.23882	7.53971	0.449366	0.94794	2500
Adrspach	3	16.6466	22.6191	19.0037	2	99	19.55	2.76626	5.79992	10.8467	0.651585	0.851487	2500
Adrspach	3	18.9147	21.6388	20.7187	2	100	24.1	2.67309	5.88592	13.0288	0.688818	0.784842	2500
Adrspach	3	9.19577	19.4899	20.7792	2	101	10.5	3	3.19003	6.00574	0.653098	0.875788	2500
Adrspach	3	25.4415	18.4687	23.1392	1	102	37.4	5.17765	15.6153	9.82615	0.386225	0.680254	2500
Adrspach	3	17.3989	22.264	27.5773	2	103	21.15	3.68516	5.63489	11.764	0.676135	0.822643	2500
Adrspach	3	29.2	18.9923	30.1563	1	104	41.2	4.42218	15.6504	13.5496	0.464026	0.708738	2500
Adrspach	3	20.1981	15.9338	29.6067	1	105	33.5	3.54839	14.3901	5.80797	0.28755	0.602928	2500
Adrspach	3	21	12.1065	30.5047	2	106	25.65	4.88251	6.84309	14.1569	0.674138	0.818713	2500
Adrspach	3	22.1	11.7153	27.4903	2	107	26.4	3.66767	6.91735	15.1826	0.686998	0.837121	2500
Adrspach	3	27.6	9.46449	29.7943	1	108	34.05	3.98799	14.5841	13.0159	0.471591	0.810573	2500
Adrspach	3	22.1	11.5958	28.0067	2	109	27.4	3.76446	6.48248	15.6175	0.706675	0.806569	2500
Adrspach	3	19.3629	7.93984	25.3442	1	110	27.95	4.30932	12.6253	6.73763	0.347966	0.69277	2500
Adrspach	3	27	5.08902	28.7637	1	111	33.45	3.88874	14.711	12.289	0.455146	0.807175	2500
Adrspach	3	16.5	3.86163	28.1473	2	112	20.3	4.1585	5.59525	10.9047	0.660894	0.812808	2500
Adrspach	3	22.9	5.24465	25.563	2	113	24.75	4.15942	5.60347	17.2965	0.755307	0.925253	2500
Adrspach	3	18.6	5.48969	16.3164	2	114	20.5	2.1944	5.28812	13.3119	0.715692	0.907317	2500
Adrspach	3	18.1	5.20542	13.9391	2	115	22.25	2.57335	6.74798	11.352	0.627183	0.813483	2500
Adrspach	3	19.6	3.99891	14.7203	2	116	20.15	2.86128	4.91532	14.6847	0.749219	0.972705	2500
Adrspach	3	18.1189	3.2319	17.4385	2	117	22.2	2.94505	6.82548	11.2934	0.623295	0.816168	2500
Adrspach	3	17.4147	1.23169	15.8598	2	118	20.6	3.35548	4.8791	12.5356	0.71983	0.845376	2500
Adrspach	3	18.194	1.97182	6.92528	2	119	22.6	4.13409	5.14143	13.0525	0.71741	0.805043	2500
Adrspach	3	29.4499	2.05456	2.92585	1	120	44.95	6.59788	16.7149	12.7351	0.432431	0.655171	2500
Adrspach	3	13.1604	6.03259	0.216837	2	121	16.45	1.95799	4.6464	8.51403	0.646941	0.800026	2500
Adrspach	3	5.12198	3.28928	2.66224	11	122	8.4	2.51934	2.18513	2.93685	0.573382	0.609759	2500
Adrspach	3	10.7	4.59281	5.14708	11	123	16.75	3.15866	3.30532	7.39468	0.691092	0.638806	2500
Adrspach	3	6.52511	5.46026	9.54321	1	124	8.9	2.07112	1.72276	4.80235	0.735981	0.733158	2500
Adrspach	3	14.6971	6.76132	9.81987	2	125	16.9	3.12522	4.6016	10.0955	0.686905	0.869653	2500
Adrspach	3	7.2	7.43032	6.53205	2	126	11.55	3.32709	4.26748	2.93252	0.407295	0.623377	2500
Adrspach	3	5.67379	10.3248	0.824053	1	127	8.2	1.92586	1.44301	4.23078	0.745671	0.691925	2500
Adrspach	3	17.2584	10.7716	3.23429	1	128	21.6	4.85242	11.9188	5.33964	0.309393	0.799001	2500
Adrspach	3	5.44956	11.0471	4.08853	1	129	7.8	2.2	1.72112	3.72844	0.684173	0.698661	2500
Adrspach	3	9.24269	8.46173	5.21816	1	130	12.95	3.10007	3.51438	5.72831	0.619767	0.713721	2500
Adrspach	3	28.3152	9.56015	10.3038	1	131	40.8	4.23135	16.865	11.4503	0.404385	0.694001	2500
Adrspach	3	5.62769	9.46407	11.7757	2	132	6.75	2.68995	2.98014	2.64756	0.470451	0.833732	2500
Adrspach	3	21.3534	11.1713	13.6882	11	133	30.45	4.85741	12.909	8.44443	0.395461	0.701261	2500
Adrspach	3	9.2	8.72258	18.1245	2	134	11.45	2.81259	5.85667	3.34333	0.363405	0.803493	2500
Adrspach	3	23.1	7.68508	20.6998	1	135	29.5	3.69447	14.6609	8.43913	0.36533	0.783051	2500
Adrspach	3	24.6	5.62336	19.1867	2	136	38.5	3.86921	5.13579	19.4642	0.791228	0.638961	2500
Adrspach	3	17.7	3.30598	28.1297	2	137	35.25	2.69633	6.91257	10.7874	0.609459	0.502128	2500
Adrspach	3	24.8	4.29448	29.0561	1	138	34.2	4.48607	14.7115	10.0885	0.406793	0.725146	2500
Adrspach	3	22.3	7.40847	25.3747	1	139	29	3.5958	14.5154	7.78461	0.349085	0.768966	2500
Adrspach	3	22.1	12.2254	19.4152	1	140	36.1	4.38125	15.7975	6.30246	0.285179	0.612188	2500
Adrspach	3	16.9	13.8375	22.5817	2	141	22.05	4.56345	6.80979	10.0902	0.597054	0.76644	2500
Adrspach	3	11.6803	17.4029	17.6231	2	142	12.05	3	4.62627	7.05401	0.603925	0.969318	2500
Adrspach	3	18.6496	15.9235	15.526	2	143	23.9	3.64643	6.06831	12.5813	0.674615	0.78032	2500
Adrspach	3	17.7574	14.9582	13.5105	2	144	20.9	2.87172	5.63518	12.1223	0.682658	0.849639	2500
Adrspach	3	20.7235	15.1731	11.722	2	145	25.2	3.57929	6.40557	14.318	0.690904	0.822363	2500
Adrspach	3	6.2	14.2852	8.90464	1	146	8.3	2.40135	1.68962	4.51038	0.727481	0.746988	2500
Adrspach	3	13.7295	11.3467	7.73127	2	147	13.55	3.02018	5.17136	8.55813	0.623339	1.01325	2500
Adrspach	3	19.5063	21.0922	8.02201	2	148	22.7	3.12746	6.41346	13.0928	0.671211	0.859309	2500
Adrspach	3	16.2497	13.936	2.30897	1	149	17.95	3.85486	9.89437	6.35537	0.391106	0.905278	2500
Adrspach	3	18.6268	13.087	0.76308	1	150	21.45	2.54524	12.0877	6.53912	0.351059	0.868384	2500
Adrspach	3	12.9472	22.1624	4.32968	11	151	12.05	2.65685	5.18726	7.75994	0.599353	1.07446	2500
Adrspach	3	8.62695	19.8423	5.33572	2	152	9.4	2.13231	2.17989	6.44706	0.747317	0.91776	2500
Adrspach	3	20.4439	18.7821	7.05467	1	153	28.85	3.43498	14.6696	5.77428	0.282446	0.708626	2500
Adrspach	3	17.7288	18.6822	5.66107	1	154	20.4	2.6968	10.2376	7.49124	0.422546	0.869058	2500
Adrspach	3	18.5	25.6998	5.79696	1	155	33.95	5.17433	15.957	2.54298	0.137458	0.544919	2500
Adrspach	3	17	26.5094	6.46896	1	156	32.2	5.11655	15.8273	1.17272	0.0689833	0.52795	2500
Adrspach	3	16.6335	28.9218	44.7243	1	157	20	4	9.40493	7.22859	0.43458	0.831676	2500
Adrspach	3	27.8	24.9047	44.3249	1	158	28	3.08091	12.9379	14.8621	0.534607	0.992857	2500
Adrspach	3	20.5	24.9658	47.5709	2	159	26.2	2.69539	5.69062	14.8094	0.722409	0.782443	2500
Adrspach	3	18.5	22.7857	44.7853	11	160	13.05	2.6209	5.09446	13.4055	0.724624	1.41762	2500
Adrspach	3	27	19.0958	49.2037	4	161	44.8	5.02667	7.99574	19.0043	0.703862	0.602679	2500
Adrspach	3	27.2	19.1879	49.7749	1	162	45.5	6.13863	16.5971	10.6029	0.389813	0.597802	2500
Adrspach	3	13.6936	10.6884	47.8563	2	163	14.7	2.82478	5.93824	7.75536	0.566349	0.931537	2500
Adrspach	3	22.103	13.3688	47.4803	2	164	27.35	4.26954	6.50068	15.6023	0.705891	0.808152	2500
Adrspach	3	26.6119	18.2309	44.8023	2	165	43.1	5.73201	6.71651	19.8954	0.747613	0.617446	2500
Adrspach	3	23.8575	19.6101	42.3006	1	166	35.7	3.60799	16.4709	7.38658	0.309612	0.668278	2500
Adrspach	3	24.4937	8.06604	46.2116	2	167	29.4	3.95255	6.30012	18.1935	0.742786	0.833118	2500
Adrspach	3	4	8.13708	48.2743	2	168	9.2	2.35504	3.11042	0.889576	0.222394	0.434783	2500
Adrspach	3	25.4566	3.62203	48.1955	2	169	33	5.02971	5.04901	20.4076	0.801662	0.771412	2500
Adrspach	3	7.6	12.7594	33.8716	1	170	8.3	2.57186	2.88259	4.71741	0.620712	0.915663	2500
Adrspach	3	5.88488	11.6099	34.5926	1	171	7.3	1.76907	2.46734	3.41754	0.580732	0.806148	2500
Adrspach	3	9.9	11.0376	37.3339	2	172	8.5	2.6645	2.82984	7.07016	0.714158	1.16471	2500
Adrspach	3	4.38868	9.66915	37.572	1	173	7.2	1.6344	1.50287	2.88581	0.657558	0.609539	2500
Adrspach	3	12.1	12.2069	38.2956	1	174	13.2	2.20655	3.79895	8.30105	0.686037	0.916667	2500
Adrspach	3	7.48745	8.13156	36.4277	1	175	9.25	2.18101	2.2286	5.25885	0.702356	0.809454	2500
Adrspach	3	9.1	10.8587	38.0542	2	176	7.7	2.39791	2.89763	6.20237	0.681579	1.18182	2500
Adrspach	3	9.2	12.1892	39.6312	2	177	8.4	2.67809	1.49334	7.70666	0.837681	1.09524	2500
Adrspach	3	11.3	8.55772	38.7745	2	178	9.7	1.33321	3.72014	7.57986	0.670785	1.16495	2500
Adrspach	3	9.12541	11.4382	39.8586	2	179	7.8	1.72314	2.1284	6.99701	0.766761	1.16992	2500
Adrspach	3	20	31.5831	39.2194	2	180	21.25	4.92289	6.11139	13.8886	0.69443	0.941176	2500
Adrspach	3	26.7	37.6416	40.7963	2	181	39.25	4.67849	5.52958	21.1704	0.7929	0.680255	2500
Adrspach	3	26.3316	36.3501	35.7527	2	182	34.95	4.88785	6.11026	20.2213	0.767949	0.753407	2500
Adrspach	3	26.9	40.4871	36.4207	2	183	31.05	5.38108	6.4167	20.4833	0.761461	0.866345	2500
Adrspach	3	12.9	5.21515	44.1804	2	184	12.65	4.34712	6.89995	6.00005	0.46512	1.01976	2500
Adrspach	3	10.6	5.31975	42.7599	2	185	8.5	2.27474	1.98882	8.61118	0.812375	1.24706	2500
Adrspach	3	7.6	4.08935	42.2813	2	186	7.5	3.66193	2.41331	5.18669	0.682459	1.01333	2500
Adrspach	3	12.1	6.1558	40.3719	2	187	11.9	2.40692	4.06289	8.03711	0.664224	1.01681	2500
Adrspach	3	6.1957	4.28054	42.7685	2	188	8.15	2.9444	1.6831	4.5126	0.728344	0.760208	2500
Adrspach	3	13.1	4.80301	39.4122	2	189	13.25	2.80805	5.46477	7.63523	0.582842	0.988679	2500
Adrspach	3	10.7	6.25959	37.5883	2	190	11.55	2.43819	5.70348	4.99652	0.466965	0.926407	2500
Adrspach	3	8.3	3.21898	39.0679	2	191	7.5	1.91026	1.88207	6.41793	0.773245	1.10667	2500
Adrspach	3	8.07944	3.34781	37.9474	2	192	8.6	2.05229	2.32619	5.75325	0.712085	0.93947	2500
Adrspach	3	8.3338	4.69584	36.6038	2	193	9.2	1.99375	2.56023	5.77357	0.692789	0.905848	2500
Adrspach	3	9.85643	4.35797	37.4806	2	194	9.3	2.33277	3.73103	6.1254	0.621462	1.05983	2500
Adrspach	3	10.5385	3.91937	38.1584	2	195	11.5	3.40968	5.30811	5.23037	0.496311	0.91639	2500
Adrspach	3	7.9316	5.32796	37.5644	2	196	7.7	2.33031	1.89767	6.03393	0.760746	1.03008	2500
Adrspach	3	7.65059	8.0236	35.4805	2	197	9.5	2.23265	2.5576	5.09299	0.665699	0.805326	2500
Adrspach	3	8.05498	8.61486	34.1268	2	198	10	2.79351	2.90211	5.15287	0.639712	0.805498	2500
Adrspach	3	7.51519	0.691135	39.008	2	199	8.6	3.16771	1.98584	5.52935	0.735756	0.873859	2500
Adrspach	3	9.47015	1.31281	37.1527	2	200	10.5	2.20943	2.85478	6.61538	0.69855	0.901919	2500
Adrspach	3	7.18279	1.29247	40.5575	2	201	8	2.54574	2.32695	4.85584	0.676038	0.897849	2500
Adrspach	3	8.21535	0.373389	35.5023	2	202	7.5	2.39179	2.63061	5.58474	0.679794	1.09538	2500
Adrspach	3	6.88772	1.50622	40.0519	2	203	8	1.67175	1.25886	5.62886	0.817231	0.860966	2500
Adrspach	3	12.334	2.18158	42.0918	2	204	14.65	3.25279	4.03324	8.30075	0.672998	0.841911	2500
Adrspach	3	8.6	3.97228	44.7639	2	205	9.4	1.59577	3.83887	4.76113	0.55362	0.914894	2500
Adrspach	3	9.85	8.25466	33.796	2	206	11.25	3.42793	5.13987	4.71013	0.478186	0.875556	2500
Adrspach	3	5.5047	4.5763	31.2217	2	207	7.4	4.39489	1.42157	4.08313	0.741753	0.743879	2500
Adrspach	3	8.99315	4.33612	31.0581	2	208	7.8	2.13052	1.00667	7.98649	0.888063	1.15297	2500
Adrspach	3	7.93409	4.39967	34.9282	2	209	11	3.76158	3.04308	4.89101	0.616455	0.721281	2500
Adrspach	3	8.36918	1.68456	32.6131	2	210	9	2.34909	3.43713	4.93204	0.58931	0.929909	2500
Adrspach	3	8.40295	2.58374	35.5017	2	211	11.05	4.11108	4.19634	4.20661	0.500611	0.760448	2500
Adrspach	3	15.615	38.9763	27.379	2	212	20.05	3.12889	4.03997	11.575	0.741276	0.778803	2500
Adrspach	3	12.1	40.7023	27.6476	2	213	11.4	2.03421	5.23254	6.86746	0.567559	1.0614	2500
Adrspach	3	17	38.5543	26.5365	2	214	18.25	2.70482	5.70884	11.2912	0.664186	0.931507	2500
Adrspach	3	25	42.3993	28.0783	2	215	37.6	2.71726	6.40552	18.5945	0.743779	0.664894	2500
Adrspach	3	16.4	42.5617	30.0617	2	216	18.45	2.59331	4.91672	11.4833	0.7002	0.888889	2500
Adrspach	3	22.7	42.8913	30.6733	1	217	29.2	4.88629	13.5571	9.14294	0.402773	0.777397	2500
Adrspach	3	14.3687	46.8728	30.1151	1	218	15	3	5.31426	9.05441	0.63015	0.957911	2500
Adrspach	4	5.4	0.343659	10.7812	1	1	7.3	1.42685	1.43714	3.96286	0.733863	0.739726	2500
Adrspach	4	23.4	0.649241	9.22791	1	2	28.8	3.35453	13.3201	10.0799	0.430766	0.8125	2500
Adrspach	4	9.3	2.84689	13.0905	2	3	9.3	2.41721	2.90218	6.39782	0.687938	1	2500
Adrspach	4	17.5589	3.57915	6.65076	1	4	26.45	3.35548	12.1483	5.41058	0.308139	0.663851	2500
Adrspach	4	8.7751	3.9223	8.32808	2	5	11.25	3.43313	4.10954	4.66556	0.531682	0.780009	2500
Adrspach	4	24.4739	5.86733	9.76786	1	6	32.5	4.5443	15.7353	8.73859	0.357058	0.753042	2500
Adrspach	4	10.5	1.72968	4.32604	2	7	10.05	2.53019	2.57234	7.92766	0.755016	1.04478	2500
Adrspach	4	16.9	4.34177	3.43473	2	8	16.75	3.16148	5.63834	11.2617	0.666371	1.00896	2500
Adrspach	4	29.1	1.88127	0.695453	1	9	37.05	2.99308	14.9512	14.1488	0.486214	0.785425	2500
Adrspach	4	27.7	7.21444	1.16792	2	10	31.95	4.00551	6.76781	20.9322	0.755675	0.86698	2500
Adrspach	4	13.9	12.0853	1.10607	2	11	13.15	2.7568	4.564	9.336	0.671655	1.05703	2500
Adrspach	4	27	14.1134	0.268998	1	12	39.1	4.67154	17.9966	9.00337	0.333458	0.690537	2500
Adrspach	4	26.3	13.6356	3.25804	1	13	28.4	3.73117	13.15	13.15	0.5	0.926056	2500
Adrspach	4	14.1	14.1139	4.86834	11	14	12.6	2.44705	10.5994	3.50062	0.248271	1.11905	2500
Adrspach	4	16	10.0561	5.31615	11	15	17.3	3.02629	4.78833	11.2117	0.70073	0.924855	2500
Adrspach	4	16.4	9.63401	3.90419	2	16	20.8	3.09184	4.88563	11.5144	0.702096	0.788462	2500
Adrspach	4	8.42455	8.20222	5.41496	2	17	9.7	2	2.33019	6.09435	0.723404	0.86851	2500
Adrspach	4	28.2	11.8567	7.15228	1	18	35.25	3.21835	15.0561	13.1439	0.466097	0.8	2500
Adrspach	4	22.9	11.1876	9.84481	2	19	28.9	4.09898	5.9	17	0.742358	0.792388	2500
Adrspach	4	27.4	10.1931	12.2334	1	20	39.45	3.97007	18.3	9.1	0.332117	0.69455	2500
Adrspach	4	8.44904	9.99353	11.6104	1	21	9.8	2.3	4.51968	3.92936	0.465066	0.862147	2500
Adrspach	4	10.7741	11.3319	14.4467	2	22	10.05	1.87562	3.30317	7.47093	0.693416	1.07205	2500
Adrspach	4	9.37354	7.92579	14.7559	2	23	9.9	3.54013	3.61196	5.76158	0.614664	0.946822	2500
Adrspach	4	23.362	10.7834	16.5173	2	24	28.95	4.07843	5.65518	17.7068	0.757933	0.806978	2500
Adrspach	4	25.227	16.8969	17.0926	2	25	41.5	5.55834	6.80129	18.4257	0.730396	0.607879	2500
Adrspach	4	18.4997	14.9763	12.459	2	26	22.15	4.14178	6.54297	11.9568	0.646321	0.835202	2500
Adrspach	4	8.69366	15.223	9.34991	2	27	11.2	3.02439	4.93937	3.75429	0.431843	0.77622	2500
Adrspach	4	13.8857	15.457	6.9848	1	28	16.4	3	7.41689	6.46876	0.465859	0.846686	2500
Adrspach	4	27	17.5879	6.39408	1	29	28.15	3.29189	15.5	11.5	0.425926	0.959147	2500
Adrspach	4	24.7	17.0492	4.40561	1	30	30.6	3.30367	18.4	6.3	0.255061	0.80719	2500
Adrspach	4	16.2583	19.4744	3.2556	2	31	17.5	3.37176	5.21307	11.0452	0.679359	0.929043	2500
Adrspach	4	18.8	17.2303	1.37107	2	32	21	3.53094	5.4	13.4	0.712766	0.895238	2500
Adrspach	4	24.5844	13.9145	1.36392	1	33	37.65	3.42868	14.3061	10.2783	0.418083	0.652973	2500
Adrspach	4	25.8125	20.4759	4.84751	1	34	37.15	4.85321	15.44	10.3724	0.401838	0.694818	2500
Adrspach	4	23	22.2885	9.80235	1	35	21.3	4.48082	15.5	7.5	0.326087	1.07981	2500
Adrspach	4	18.6	20.5961	10.6293	1	36	27	4.33715	12.4	6.2	0.333333	0.688889	2500
Adrspach	4	7.4	18.8824	13.3447	2	37	8.3	2.1	1.8959	5.5041	0.743798	0.891566	2500
Adrspach	4	10.5	20.0452	13.0078	2	38	11.2	3.51305	5.1	5.4	0.514286	0.9375	2500
Adrspach	4	25.7	26.1441	9.6229	1	39	25	3.23296	18.7	7	0.272374	1.028	2500
Adrspach	4	5.74327	26.5406	9.46302	2	40	7.2	1.91725	2.99741	2.74586	0.4781	0.797676	2500
Adrspach	4	6.32703	26.2199	8.53804	1	41	7.8	2.2	2.06191	4.26511	0.67411	0.811157	2500
Adrspach	4	23.8	27.1583	3.90689	11	42	42.5	4.76825	11.2	12.6	0.529412	0.56	2500
Adrspach	4	16.9802	26.8295	5.71529	2	43	18.85	3.34027	5.80068	11.1795	0.658386	0.900807	2500
Adrspach	4	28.6624	29.7168	5.78267	2	44	45.25	3.80332	7.74779	20.9146	0.729688	0.633422	2500
Adrspach	4	24.8	31.4669	8.12038	1	45	26.55	3.53779	17.8	7	0.282258	0.934087	2500
Adrspach	4	17.2587	33.9441	7.62256	2	46	21.7	2.74825	5.06734	12.1914	0.706389	0.795331	2500
Adrspach	4	6.37993	32.7639	10.6694	2	47	7.9	1.41925	1.27866	5.10127	0.799581	0.807586	2500
Adrspach	4	20.9	30.1911	1.59929	2	48	21.65	3.35377	6.5	14.4	0.688995	0.965358	2500
Adrspach	4	23.2227	41.6	4.33306	2	49	27.7	2.90544	6.60867	16.6141	0.715422	0.838366	2500
Adrspach	4	15.815	41.8796	0.931786	2	50	17.8	3.41659	4.88976	10.9252	0.690815	0.888483	2500
Adrspach	4	25.1579	42.0774	0.362653	1	51	36.7	4.04568	15.4081	9.74982	0.387544	0.685503	2500
Adrspach	4	7.85168	42.9198	0.279696	1	52	8.3	2.3	2.6981	5.15358	0.656367	0.945986	2500
Adrspach	4	22.0551	44.3453	2.68535	2	53	27.6	3.80617	5.31697	16.7381	0.758923	0.799098	2500
Adrspach	4	16.261	46.6146	4.26569	11	54	16.4	3	7.32366	8.93734	0.549618	0.991524	2500
Adrspach	4	15.0857	47.2156	4.04024	11	55	18.5	3.5	8.63467	6.45105	0.427626	0.815445	2500
Adrspach	4	22.3796	49.4656	8.34555	2	56	28.5	2.15163	5.90281	16.4768	0.736242	0.785249	2500
Adrspach	4	25.1172	45.2091	8.08184	2	57	30.85	3.01512	6.30527	18.812	0.748967	0.814173	2500
Adrspach	4	9.51254	44.0165	8.44824	2	58	8.45	1.51304	2.94908	6.56346	0.68998	1.12574	2500
Adrspach	4	9.8	48.4648	11.8608	2	59	11.5	2.73245	4.6	5.2	0.530612	0.852174	2500
Adrspach	4	10.327	47.9504	12.7437	1	60	11.5	3	4.03026	6.29674	0.609736	0.898	2500
Adrspach	4	26.2004	48.375	12.6003	1	61	43.05	4.77892	15.5577	10.6427	0.406205	0.608604	2500
Adrspach	4	21.5	47.0585	12.0478	1	62	43.1	3.71561	15.8	5.7	0.265116	0.49884	2500
Adrspach	4	13.3	45.3236	12.3345	2	63	14.9	3.09657	5.51191	7.78809	0.585571	0.892617	2500
Adrspach	4	17.4695	43.6132	13.9239	1	64	18.3	3	10.3951	7.07449	0.404961	0.95462	2500
Adrspach	4	23.9	42.8593	10.4884	2	65	26.3	1.65376	5.8446	18.0554	0.755456	0.908745	2500
Adrspach	4	21.8866	39.349	11.3752	11	66	36.5	5	12.5135	9.37309	0.428258	0.599632	2500
Adrspach	4	5.8	41.0309	12.4472	2	67	8.3	1.86848	1.30772	4.49228	0.774532	0.698795	2500
Adrspach	4	15.676	39.6509	11.9856	2	68	17.1	2	4.3555	11.3205	0.722154	0.916723	2500
Adrspach	4	28	38.4783	14.8893	2	69	42.25	4.3537	7.01512	20.9849	0.74946	0.662722	2500
Adrspach	4	9.31038	40.2127	15.5909	2	70	9.2	2	3.42759	5.88279	0.631853	1.012	2500
Adrspach	4	20.9	41.2477	17.5577	2	71	27.45	3.17714	5.70185	15.1982	0.727184	0.761384	2500
Adrspach	4	18.5	42.7094	18.8313	2	72	21.65	2.86039	6.3	12.2	0.659459	0.854503	2500
Adrspach	4	13.5	41.2717	20.029	2	73	17.2	2.70882	4.7047	8.7953	0.651504	0.784884	2500
Adrspach	4	23.747	33.5204	12.8539	2	74	29.1	3.79679	5.31555	18.4314	0.776159	0.816047	2500
Adrspach	4	25	33.0673	18.4555	1	75	49.5	6.12056	18.7	6.3	0.252	0.505051	2500
Adrspach	4	22	34.1753	21.5183	1	76	47.95	4.10302	12	10	0.454545	0.458811	2500
Adrspach	4	19.6528	32.3974	24.0999	1	77	31.2	3.2473	14.7538	4.89904	0.249279	0.629898	2500
Adrspach	4	17.9811	31.1773	23.4524	1	78	25.65	3.27735	13.2548	4.72625	0.262846	0.701016	2500
Adrspach	4	11.1471	26.0593	23.4345	1	79	14.3	3	4.8669	6.28025	0.563395	0.779521	2500
Adrspach	4	9.1	30.4832	25.3882	11	80	11.1	4.02374	1.5	7.6	0.835165	0.81982	2500
Adrspach	4	17.2393	30.5672	26.534	1	81	20.8	3	10.7197	6.51965	0.378185	0.828813	2500
Adrspach	4	8.83422	25.8171	26.3427	2	82	8.9	3.35586	3.84513	4.98909	0.564745	0.992609	2500
Adrspach	4	20.7375	25.4065	22.9826	1	83	33.45	4.15406	15.1718	5.56567	0.268387	0.619954	2500
Adrspach	4	17.7167	24.1321	24.3192	1	84	19.6	3.5	10.097	7.61971	0.430086	0.903914	2500
Adrspach	4	8.2	22.9099	24.1561	2	85	10.5	2.32101	3.9	4.3	0.52439	0.780952	2500
Adrspach	4	11.3782	21.7075	21.1149	1	86	13.05	3	4.4791	6.89907	0.606343	0.871891	2500
Adrspach	4	18.699	22.0187	20.6735	2	87	24.5	2.62963	5.51537	13.1836	0.705045	0.763224	2500
Adrspach	4	13.037	24.2137	19.5436	2	88	16	2.88212	4.6071	8.42985	0.646612	0.81481	2500
Adrspach	4	21.125	22.2945	17.836	11	89	34.1	4.71157	12.535	8.59004	0.406629	0.619502	2500
Adrspach	4	23.2544	21.5196	18.699	11	90	29.3	4.04725	12.6493	10.6051	0.456047	0.793665	2500
Adrspach	4	13.9677	22.3578	17.4931	2	91	15.25	2.04514	5.55197	8.41574	0.602514	0.915915	2500
Adrspach	4	19.194	22.923	16.0241	2	92	24.6	3.15906	6.49832	12.6957	0.66144	0.780244	2500
Adrspach	4	18.605	24.8483	17.403	1	93	27.35	3.17333	12.324	6.28108	0.337601	0.680257	2500
Adrspach	4	8.4	18.1508	20.2308	2	94	9.55	2.25986	2.22998	6.17002	0.734526	0.879581	2500
Adrspach	4	9.18725	16.4458	19.4532	2	95	11.25	1.85137	5.96118	3.22607	0.351147	0.816644	2500
Adrspach	4	26.2	16.268	17.628	2	96	40.45	6.51496	7.6	18.6	0.709924	0.647713	2500
Adrspach	4	17.8	10.6715	20.6041	1	97	16.55	2.82117	11.8	6	0.337079	1.07553	2500
Adrspach	4	24.4318	10.1241	17.0126	2	98	29.75	4.11294	5.67187	18.7599	0.767849	0.821236	2500
Adrspach	4	20.0603	6.47127	19.4385	11	99	31.4	6.99722	11.3038	8.75644	0.436507	0.638862	2500
Adrspach	4	7.57014	6.79593	18.8951	2	100	10.2	1.64682	2.89557	4.67456	0.617501	0.74217	2500
Adrspach	4	5.1	4.69523	16.9425	2	101	7.3	1.87086	2.80276	2.29724	0.450439	0.69863	2500
Adrspach	4	26.7666	1.39404	22.3465	2	102	31.75	3.54588	6.94589	19.8207	0.740502	0.843042	2500
Adrspach	4	26.6488	4.2731	23.4082	1	103	38.65	3.28763	18.5984	8.05046	0.302094	0.689491	2500
Adrspach	4	7.54708	6.19565	23.6937	2	104	11.1	1.99917	3.372	4.17508	0.553205	0.679917	2500
Adrspach	4	11.6201	8.30352	25.5222	2	105	12.15	3.91224	4.20988	7.41018	0.637706	0.956383	2500
Adrspach	4	3.55173	8.96848	29.6167	2	106	7.1	2	1.82966	1.72207	0.484854	0.500244	2500
Adrspach	4	17.2533	8.07891	30.9865	11	107	21.8	2.89622	10.055	7.19833	0.417215	0.791435	2500
Adrspach	4	11.3641	8.01551	31.6588	2	108	11.6	2.48448	5.26655	6.09752	0.536561	0.979661	2500
Adrspach	4	13.0807	6.18796	31.7649	2	109	16.4	2.93227	4.81681	8.26389	0.631762	0.797603	2500
Adrspach	4	21.4124	7.37254	33.7198	1	110	29.25	4.26043	14.5008	6.91158	0.322785	0.732047	2500
Adrspach	4	9.2	0.513031	30.252	2	111	12.75	4.54332	4.6	4.6	0.5	0.721569	2500
Adrspach	4	13.6864	9.86731	33.2342	1	112	15	3	4.33558	9.35086	0.683221	0.91243	2500
Adrspach	4	20.2	10.0707	33.5967	1	113	53.4	7.42504	11.3	8.9	0.440594	0.378277	2500
Adrspach	4	22.796	7.70051	37.4818	1	114	33.6	4	15.5852	7.21076	0.316317	0.678453	2500
Adrspach	4	25.2	13.432	29.787	1	115	39.55	4.19539	14.9	10.3	0.40873	0.637168	2500
Adrspach	4	24.9	10.5817	30.8052	1	116	35	3.89332	17.9	7	0.281124	0.711429	2500
Adrspach	4	7.95199	15.6338	30.3989	2	117	10.5	2.21806	3.06601	4.88598	0.614435	0.757333	2500
Adrspach	4	10.2846	17.455	30.558	11	118	11.1	3.53509	5.04345	5.24111	0.50961	0.926537	2500
Adrspach	4	12.7549	18.2763	32.0663	2	119	13	4.69696	4.58296	8.17192	0.64069	0.981145	2500
Adrspach	4	26.8923	16.5745	26.1025	1	120	40.25	5.47746	16.3593	10.533	0.391674	0.668132	2500
Adrspach	4	20.8403	18.2004	24.5037	2	121	25	3.97311	6.57762	14.2626	0.684379	0.833611	2500
Adrspach	4	7.05504	12.8671	39.3766	1	122	9.1	3.04829	2.13138	4.92366	0.697893	0.775279	2500
Adrspach	4	7.85539	17.7726	25.9776	2	123	9	3.44183	2.42507	5.43032	0.691286	0.872821	2500
Adrspach	4	7.99955	10.17	39.0646	1	124	9.5	2	2.3344	5.66516	0.708184	0.842058	2500
Adrspach	4	15.8245	13.9286	37.8294	1	125	17.05	3.1431	8.70328	7.12124	0.450013	0.928125	2500
Adrspach	4	18.8931	12.9228	24.6124	2	126	21.6	3.77476	6.4183	12.4748	0.660283	0.874679	2500
Adrspach	4	16.1544	11.1643	27.5288	2	127	19.15	3.06267	5.47293	10.6815	0.661211	0.843572	2500
Adrspach	4	16.6197	15.4429	23.1083	1	128	19	3.5	9.40498	7.21473	0.434107	0.874722	2500
Adrspach	4	16.4211	11.5042	28.1821	2	129	17.75	2.20106	5.43409	10.987	0.669079	0.925133	2500
Adrspach	4	21.7758	21.2415	23.8112	11	130	29.9	5.61702	11.297	10.4787	0.481211	0.728287	2500
Adrspach	4	8.07801	20.016	23.0512	2	131	11	3.24299	4.8697	3.2083	0.397165	0.734364	2500
Adrspach	4	23.8	19.3491	27.4567	1	132	37.95	7.63947	17	6.8	0.285714	0.627141	2500
Adrspach	4	5.3	21.9416	28.6536	2	133	7.8	2.47756	2.2	3.1	0.584906	0.679487	2500
Adrspach	4	27.6535	21.94	31.4069	1	134	35	4.24337	16.6998	10.9538	0.396108	0.790101	2500
Adrspach	4	15.3176	19.5315	31.3208	11	135	15.15	3.40539	7.48067	7.83697	0.51163	1.01107	2500
Adrspach	4	23.2511	22.81	28.5305	1	136	30.25	4.74644	13.4759	9.77517	0.420418	0.76863	2500
Adrspach	4	8.81272	23.3743	28.358	1	137	10.9	3	3.46329	5.34943	0.607012	0.808507	2500
Adrspach	4	17.8225	23.9903	25.1048	1	138	18.65	3.5	10.9339	6.88863	0.386513	0.955631	2500
Adrspach	4	16.4	26.1756	28.6254	1	139	17.55	2.56095	10.5	5.9	0.359756	0.934473	2500
Adrspach	4	13.3	26.247	27.5017	11	140	19.9	3.70033	4.8	8.5	0.639098	0.668342	2500
Adrspach	4	24.4	26.4894	30.9923	1	141	36.45	4.42304	13.6	10.8	0.442623	0.66941	2500
Adrspach	4	12.6034	0.309902	38.6841	2	142	12.5	1.36622	5.31798	7.28541	0.578052	1.00827	2500
Adrspach	4	13.2	3.47693	40.2397	3	143	21.2	3.71801	6.1	7.1	0.537879	0.622642	2500
Adrspach	4	18.124	3.73736	36.9781	11	144	22	2.93357	11.8184	6.3056	0.347915	0.823818	2500
Adrspach	4	25.8851	1.06518	43.758	2	145	34.15	5.91157	5.48946	20.3957	0.78793	0.757984	2500
Adrspach	4	12.3835	7.64461	41.8758	11	146	13.55	3.32518	6.86511	5.51837	0.445623	0.913911	2500
Adrspach	4	8.53682	8.39915	42.4591	11	147	10.65	2.56517	2.98816	5.54866	0.649968	0.801579	2500
Adrspach	4	8.53028	14.8113	42.5381	2	148	10.5	1.93641	4.76738	3.7629	0.441122	0.812408	2500
Adrspach	4	15.9986	11.3401	40.6289	2	149	18	2.08674	4.49027	11.5083	0.719333	0.888809	2500
Adrspach	4	15.6	14.9745	45.361	1	150	22.85	3.835	11.7	3.9	0.25	0.682713	2500
Adrspach	4	15	12.1992	47.5814	1	151	29.8	3.75769	12.5	2.5	0.166667	0.503356	2500
Adrspach	4	16.2	10.9005	46.5726	1	152	25	3.79612	14.3	1.9	0.117284	0.648	2500
Adrspach	4	9.94852	12.2529	47.866	1	153	11.7	3	3.46833	6.48019	0.651372	0.850301	2500
Adrspach	4	17.3899	8.87078	48.1691	1	154	19.65	3.48375	10.0385	7.35141	0.42274	0.884983	2500
Adrspach	4	24.2681	19.0049	42.8475	1	155	34.65	3.56843	14.3779	9.89021	0.40754	0.700377	2500
Adrspach	4	14.0941	18.5163	45.4725	1	156	16	3	5.55741	8.53667	0.605692	0.88088	2500
Adrspach	4	18.4834	18.3654	46.0121	2	157	22.75	3.2688	5.64759	12.8358	0.694451	0.812457	2500
Adrspach	4	19.0224	4.70276	49.6129	2	158	36.2	4.96628	5.56995	13.4525	0.70719	0.525481	2500
Adrspach	4	18.8369	18.7478	46.3936	2	159	24.3	2.13589	5.57762	13.2593	0.7039	0.775183	2500
Adrspach	4	21.002	18.05	38.3899	11	160	26.35	4.54934	11.0007	10.0013	0.476208	0.797042	2500
Adrspach	4	15.6611	17.0176	36.8697	2	161	19.7	2.7378	4.21434	11.4468	0.730904	0.79498	2500
Adrspach	4	8.80846	24.7544	32.1666	2	162	9.8	1.9745	2.74637	6.0621	0.688213	0.898823	2500
Adrspach	4	13.3081	17.9255	31.6334	2	163	13.15	2.86462	5.12193	8.1862	0.615128	1.01203	2500
Adrspach	4	13.326	24.0331	33.4543	2	164	13.55	2.48397	5.93424	7.39178	0.554688	0.98347	2500
Adrspach	4	13.2605	22.5774	31.8368	2	165	15	2.98413	5.55526	7.70521	0.581066	0.884031	2500
Adrspach	4	20.4326	25.1702	35.5746	1	166	27.55	2.79943	13.3844	7.04819	0.344948	0.741656	2500
Adrspach	4	7.94405	22.9904	38.4182	11	167	8.4	2.42037	1.66613	6.27793	0.790267	0.945721	2500
Adrspach	4	6.3	26.1032	37.945	2	168	8.6	1.38013	2.2	4.1	0.650794	0.732558	2500
Adrspach	4	4.47325	36.6094	41.2944	1	169	7.2	3.41659	1.59689	2.87636	0.643013	0.621284	2500
Adrspach	4	8.57042	32.4868	31.0365	2	170	9.9	2.5612	2.10508	6.46534	0.754378	0.865699	2500
Adrspach	4	6.2737	37.9378	40.3381	1	171	8.1	2.61555	2.87722	3.39647	0.541383	0.77453	2500
Adrspach	4	26.3081	37.7135	42.0012	1	172	38.95	4.92819	18.075	8.23313	0.31295	0.675433	2500
Adrspach	4	13.7638	37.8253	34.7064	2	173	13.45	3.1242	5.86211	7.90166	0.574091	1.02333	2500
Adrspach	4	7.32548	38.3842	35.3564	11	174	8.7	5.2463	2.33284	4.99264	0.681544	0.842009	2500
Adrspach	4	16.7499	35.3532	39.6107	1	175	19.15	4.38546	9.21358	7.53631	0.449932	0.874668	2500
Adrspach	4	26.9679	41.698	33.4359	1	176	39.15	6.4729	18.8767	8.09127	0.300033	0.688836	2500
Adrspach	4	10.1073	40.1476	32.2693	11	177	11.35	4.41815	5.19238	4.91495	0.486276	0.890513	2500
Adrspach	4	16.6038	38.5147	37.5759	1	178	18.9	3.5	9.13126	7.47254	0.45005	0.878508	2500
Adrspach	4	8.4	41.3513	38.303	1	179	9.6	2.64821	4.1	4.3	0.511905	0.875	2500
Adrspach	4	5.88302	40.5315	37.7912	11	180	8.3	3.39715	1.55589	4.32713	0.735528	0.708798	2500
Adrspach	4	8.64453	43.5293	34.2099	11	181	11	8.37437	1.74342	6.9011	0.798321	0.785866	2500
Adrspach	4	12.5216	32.0621	33.1575	1	182	14.6	2.61287	5.49132	7.03031	0.561453	0.857647	2500
Adrspach	4	24.3995	31.1014	29.2886	1	183	51.6	6.39981	17.3874	7.01207	0.287386	0.472858	2500
Adrspach	4	15.6372	28.9055	28.5223	11	184	13	3.44719	6.02193	9.61525	0.614897	1.20286	2500
Adrspach	4	11.986	28.0381	27.635	1	185	13.8	3.12278	4.84843	7.13754	0.595491	0.868549	2500
Adrspach	4	15.7039	41.2444	19.1602	2	186	17.4	2.98541	4.24738	11.4565	0.729534	0.902525	2500
Adrspach	4	17.2626	45.3758	18.9169	2	187	21.4	2.46157	5.18651	12.0761	0.699552	0.806663	2500
Adrspach	4	28.9202	47.7492	15.7355	2	188	47.25	5.25345	7.02015	21.9	0.757258	0.612067	2500
Adrspach	4	12.918	45.7343	23.1854	2	189	15.25	3.51993	4.86509	8.0529	0.623387	0.847081	2500
Adrspach	4	8.3	49.6802	16.9126	2	190	12.6	2.40109	7.2	1.1	0.13253	0.65873	2500
Adrspach	4	20.1019	40.6016	23.9929	2	191	24.8	3.12624	6.4419	13.66	0.679538	0.810561	2500
Adrspach	4	4.9	41.3169	25.6998	3	192	7.3	2.3747	2	2.9	0.591837	0.671233	2500
Adrspach	4	16.8942	45.0294	23.2812	2	193	17.05	2.93791	5.14983	11.7444	0.695172	0.990863	2500
Adrspach	4	23.4487	40.6485	27.2298	2	194	39.7	4.84625	5.16604	18.2826	0.779687	0.590646	2500
Adrspach	4	17.4043	35.96	28.6953	2	195	22.1	3.88415	5.70802	11.6963	0.672034	0.787525	2500
Adrspach	4	7.90452	48.6968	26.4236	2	196	8.7	1.73785	2.73876	5.16576	0.65352	0.908566	2500
Adrspach	4	16.026	40.9997	29.8017	2	197	17.25	2.34909	5.13002	10.8959	0.679893	0.929041	2500
Adrspach	4	16.2238	41.9305	28.7111	2	198	17.55	2.15636	5.41778	10.806	0.666059	0.924431	2500
Adrspach	4	13.1489	41.9134	28.2767	11	199	14.95	3	6.77218	6.37675	0.484963	0.879527	2500
Adrspach	4	27.5834	43.7616	26.2297	2	200	41.75	5	7.0325	20.5509	0.745046	0.660679	2500
Adrspach	4	8.54905	43.7478	29.6737	2	201	9.2	2	2.23828	6.31077	0.738184	0.929245	2500
Adrspach	4	24.9692	44.0793	33.3414	2	202	30.4	3.22902	5.00842	19.9608	0.799416	0.821357	2500
Adrspach	4	12.6028	49.0265	32.4769	2	203	13	2.67619	4.8071	7.79571	0.618569	0.969447	2500
Adrspach	4	23.7179	46.6814	39.9488	1	204	31.55	6.00495	15.4947	8.22326	0.346711	0.751757	2500
Adrspach	4	9.3	46.1436	39.4717	11	205	17.35	2.70246	3.7	5.6	0.602151	0.536023	2500
Adrspach	4	11.2242	45.7714	44.0696	1	206	13.5	3.27813	4.25157	6.97264	0.621214	0.831423	2500
Adrspach	4	16.3249	45.2883	45.5266	1	207	20.25	6.13293	9.95276	6.37211	0.390331	0.806167	2500
Adrspach	4	19.7386	44.6246	44.8023	1	208	24.45	2.95174	14.285	5.45362	0.276292	0.807307	2500
Adrspach	4	17.68	44.833	46.7563	1	209	22.65	4.61588	11.7058	5.9742	0.337908	0.780573	2500
Adrspach	4	17.2022	42.8522	47.315	1	210	20.25	6.18296	10.5383	6.66396	0.387389	0.849494	2500
Adrspach	4	18.0274	42.5213	46.5551	1	211	27.3	3.09637	13.2638	4.76354	0.264239	0.660343	2500
Adrspach	4	12.663	42.8001	46.3606	1	212	14.35	2.96337	5.44593	7.21712	0.569936	0.882442	2500
Adrspach	4	18.5711	45.4797	49.9167	1	213	25.65	4.95845	14.2524	4.31868	0.232548	0.724021	2500
Adrspach	4	25.2286	48.4795	48.4936	1	214	34.15	6.09168	15.4039	9.82471	0.389427	0.73876	2500
Adrspach	4	24.2393	36.7874	23.31	1	215	37.15	3.35206	14.8325	9.40689	0.388083	0.652472	2500
Adrspach	4	7.73059	36.825	24.3252	2	216	11.1	3	3.76244	3.96816	0.513305	0.69645	2500
Adrspach	4	9.84746	36.4555	26.1941	2	217	10	2	3.46317	6.38429	0.648318	0.984746	2500
Adrspach	4	19.7669	35.6531	45.4639	2	218	22.95	5	6.09003	13.6769	0.691907	0.861303	2500
Adrspach	4	16.621	28.8133	45.4543	2	219	18.4	2.07849	4.06541	12.5556	0.755405	0.903316	2500
Adrspach	4	12.9761	31.3179	44.4863	2	220	14.85	2.31524	4.82312	8.15298	0.628308	0.873812	2500
Adrspach	4	17.3219	31.5825	47.1726	2	221	21.45	3	5.66034	11.6616	0.673226	0.807548	2500
Adrspach	4	21.1539	29.0698	45.8595	11	222	33.2	5.84844	13.2443	7.90965	0.373909	0.637166	2500
Adrspach	4	26.3522	30.0058	40.1652	1	223	41.3	6.1842	15.4229	10.9293	0.414739	0.638068	2500
Adrspach	4	24.0691	25.6155	44.0753	1	224	37.6	5.28522	14.7556	9.31349	0.386949	0.640135	2500
Adrspach	4	18.6467	24.4386	41.3606	2	225	24.45	4.60359	5.50734	13.1393	0.704647	0.762644	2500
Adrspach	4	19.0542	21.5519	44.4962	2	226	24.05	2.93444	6.79206	12.2621	0.643539	0.792273	2500
Adrspach	4	26.0278	21.4914	45.4731	2	227	32.1	3.82452	5.63965	20.3882	0.783322	0.810835	2500
Adrspach	4	8.70164	17.004	48.7466	2	228	7.6	2.5	2.53249	6.16915	0.708964	1.14495	2500
Adrspach	4	9.50633	26.1138	48.0829	2	229	9.3	2.50515	3.29719	6.20914	0.653158	1.02219	2500
Adrspach	4	23.8843	27.8883	49.7304	2	230	27.95	3.22527	6.0667	17.8176	0.745996	0.854536	2500
Adrspach	4	24.9496	31.8448	48.975	2	231	38.1	4.24457	5.69811	19.2515	0.771616	0.654846	2500
Adrspach	4	21.3049	37.1244	49.2605	1	232	29.3	5.08209	13.1314	8.17348	0.383643	0.72713	2500
Adrspach	4	11.134	38.7477	48.9138	1	233	13	3.38664	4.34893	6.78508	0.609401	0.856462	2500
Adrspach	5	12	0	0	26	1	28.3		5	7	0.583333	0.424028	2500
Adrspach	5	7	0	2	26	2	14.7		3	4	0.571429	0.47619	2500
Adrspach	5	4	0	3	26	3	7.4		3	1	0.25	0.540541	2500
Adrspach	5	17	0	19	26	4	28.7		8	9	0.529412	0.592334	2500
Adrspach	5	5	0	21	26	5	4.6		1	4	0.8	1.08696	2500
Adrspach	5	20	0	17	26	6	27.8		4	16	0.8	0.719424	2500
Adrspach	5	17	0	16	11	7	20.5		10	7	0.411765	0.829268	2500
Adrspach	5	2	1	2	26	8							2500
Adrspach	5	2	1	3	26	9							2500
Adrspach	5	15	1	15	26	10	23.6		6	9	0.6	0.635593	2500
Adrspach	5	17	2	13	11	11	18.4		10	7	0.411765	0.923913	2500
Adrspach	5	17	2	14	11	12	15.9		9	8	0.470588	1.06918	2500
Adrspach	5	14	2	2	11	13	15.4		6	8	0.571429	0.909091	2500
Adrspach	5	5	2	9	26	14							2500
Adrspach	5	2	3	18	26	15							2500
Adrspach	5	6	3	8	26	16	11.9		2	4	0.666667	0.504202	2500
Adrspach	5	4	3	9	26	17							2500
Adrspach	5	2	3	9	26	18							2500
Adrspach	5	1.5	4	3	26	19							2500
Adrspach	5	2.2	4	6	26	20							2500
Adrspach	5	12	4	7	26	21	19.8		5	7	0.583333	0.606061	2500
Adrspach	5	0.8	4	7	26	22							2500
Adrspach	5	1	4	9	26	23							2500
Adrspach	5	0.5	4	10	26	24							2500
Adrspach	5	12	5	31	26	25	21.5		4	8	0.666667	0.55814	2500
Adrspach	5	19	5	32	11	26	28.5		11	8	0.421053	0.666667	2500
Adrspach	5	7	5	41	26	27	8.8		0	7	1	0.795455	2500
Adrspach	5	9	5	43	26	28	9.7		5	4	0.444444	0.927835	2500
Adrspach	5	17	5	8	11	29	21.8		10	7	0.411765	0.779817	2500
Adrspach	5	14	5	9	26	30	17.7		13	1	0.0714286	0.79096	2500
Adrspach	5	4	6	33	26	31	7.8					0.512821	2500
Adrspach	5	0.5	6	32	26	32							2500
Adrspach	5	14	6	42	26	33	10.8		7	7	0.5	1.2963	2500
Adrspach	5	8	6	7	26	34	17.4		4	4	0.5	0.45977	2500
Adrspach	5	8	6	7	26	35	16.2		4	4	0.5	0.493827	2500
Adrspach	5	3	6	11	26	36							2500
Adrspach	5	0.6	7	36	26	37							2500
Adrspach	5	5	7	8	26	38	8.7					0.574713	2500
Adrspach	5	5	7	9	26	39	8.4		2	3	0.6	0.595238	2500
Adrspach	5	3	7	12	26	40							2500
Adrspach	5	3	7	11	26	41							2500
Adrspach	5	16	7	17	26	42	23.4		5	11	0.6875	0.683761	2500
Adrspach	5	0.5	8	7	26	43							2500
Adrspach	5	1.5	8	8	26	44							2500
Adrspach	5	19	8	22	26	45	29.2		12	7	0.368421	0.650685	2500
Adrspach	5	2.5	8	10	26	46							2500
Adrspach	5	2.5	8	11	26	47							2500
Adrspach	5	10	8	11	26	48	12.5		2	8	0.8	0.8	2500
Adrspach	5	1.8	9	7	26	49							2500
Adrspach	5	3	9	7	26	50							2500
Adrspach	5	2	9	8	26	51							2500
Adrspach	5	1	9	10	26	52							2500
Adrspach	5	1.7	9	12	26	53							2500
Adrspach	5	8	9	15	26	54	7.5		6	2	0.25	1.06667	2500
Adrspach	5	16	9	1	11	55	18.1		6	10	0.625	0.883978	2500
Adrspach	5	2.2	10	8	11	56	5.3		1.8	0.4	0.181818	0.415094	2500
Adrspach	5	2.9	10	6	26	57							2500
Adrspach	5	2	10	17	26	58							2500
Adrspach	5	5	10	19	26	59	7.5		3	2	0.4	0.666667	2500
Adrspach	5	10	10	27	11	60	9.5		6	4	0.4	1.05263	2500
Adrspach	5	8	10	18	26	61	10.3		4	4	0.5	0.776699	2500
Adrspach	5	12	10	18	26	62	14.8		3	9	0.75	0.810811	2500
Adrspach	5	21	10	4	26	63	31.4		10	11	0.52381	0.66879	2500
Adrspach	5	12	10	3	11	64	10.1		8	4	0.333333	1.18812	2500
Adrspach	5	3	11	7	26	65							2500
Adrspach	5	10	11	22	11	66	14.2		3	7	0.7	0.704225	2500
Adrspach	5	15	11	21	11	67	19.6		10	5	0.333333	0.765306	2500
Adrspach	5	15	11	24	26	68	24.2		7	8	0.533333	0.619835	2500
Adrspach	5	18	11	27	26	69	29.7		11	7	0.388889	0.606061	2500
Adrspach	5	13	11	3	26	70	13.1		5	8	0.615385	0.992366	2500
Adrspach	5	13	12	6	26	71	21.1		7	6	0.461538	0.616114	2500
Adrspach	5	11	12	31	11	72	12.3		4	7	0.636364	0.894309	2500
Adrspach	5	21	13	9	26	73	38.4		10	11	0.52381	0.546875	2500
Adrspach	5	12	13	11	11	74	13.7		8	4	0.333333	0.875912	2500
Adrspach	5	8	14	14	26	75	9.6		3	5	0.625	0.833333	2500
Adrspach	5	11	14	10	26	76	18.3		7	4	0.363636	0.601093	2500
Adrspach	5	8	15	16	26	77	10.6		4	4	0.5	0.754717	2500
Adrspach	5	0.5	16	33	26	78							2500
Adrspach	5	17	16	15	26	79	19.8		8	9	0.529412	0.858586	2500
Adrspach	5	9	16	19	26	80	14.8		1	8	0.888889	0.608108	2500
Adrspach	5	5	18	39	11	81							2500
Adrspach	5	18	18	17	11	82	29.8		15	3	0.166667	0.604027	2500
Adrspach	5	20	18	18	26	83	24.4		15	5	0.25	0.819672	2500
Adrspach	5	15	18	18	26	84	17.4		4	11	0.733333	0.862069	2500
Adrspach	5	19	18	19	26	85	40.1		8	11	0.578947	0.473815	2500
Adrspach	5	4	18	19	26	86	7.7		1	3	0.75	0.519481	2500
Adrspach	5	17	18	9	11	87	22.9		6	11	0.647059	0.742358	2500
Adrspach	5	15	19	17	11	88	18.4		9	6	0.4	0.815217	2500
Adrspach	5	9	19	19	26	89	15.2		7	2	0.222222	0.592105	2500
Adrspach	5	16	19	16	26	90	21.4		8	8	0.5	0.747664	2500
Adrspach	5	6	19	10	26	91	9.9		1	5	0.833333	0.606061	2500
Adrspach	5	14	20	41	26	92	20.8		6	8	0.571429	0.673077	2500
Adrspach	5	8	20	9	26	93	13.5		2	6	0.75	0.592593	2500
Adrspach	5	10	20	0	26	94	10.3		4	6	0.6	0.970874	2500
Adrspach	5	9	20	1	11	95	7.3		6	3	0.333333	1.23288	2500
Adrspach	5	9	20	2	26	96	9.9					0.909091	2500
Adrspach	5	19	20	4	26	97	23.8		5	14	0.736842	0.798319	2500
Adrspach	5	13	21	43	26	98	29.8		12	1	0.0769231	0.436242	2500
Adrspach	5	0.5	21	42	26	99							2500
Adrspach	5	16	21	16	11	100	22.3		8	8	0.5	0.717489	2500
Adrspach	5	20	21	15	26	101	31.5		13	7	0.35	0.634921	2500
Adrspach	5	18	21	5	11	102	22.8		6	12	0.666667	0.789474	2500
Adrspach	5	9	21	6	26	103	14.3		4	5	0.555556	0.629371	2500
Adrspach	5	7	22	19	26	104	13.2		3	4	0.571429	0.530303	2500
Adrspach	5	20	23	22	26	105	29.4		3	17	0.85	0.680272	2500
Adrspach	5	23	23	20	26	106	39.6		14	9	0.391304	0.580808	2500
Adrspach	5	0.6	25	37	26	107							2500
Adrspach	5	10	25	9	26	108	17.8		3	7	0.7	0.561798	2500
Adrspach	5	22	25	12	26	109	39.8		3	19	0.863636	0.552764	2500
Adrspach	5	9	25	47	11	110	15.4		5	4	0.444444	0.584416	2500
Adrspach	5	14	27	15	11	111	12.9		8	6	0.428571	1.08527	2500
Adrspach	5	21	27	23	26	112	31.7		6	15	0.714286	0.662461	2500
Adrspach	5	6	27	49	11	113	10.9		2	4	0.666667	0.550459	2500
Adrspach	5	13	28	13	26	114	14.1		2	11	0.846154	0.921986	2500
Adrspach	5	7	28	19	26	115	8.5		2	5	0.714286	0.823529	2500
Adrspach	5	5	28	20	26	116	9.5		2	3	0.6	0.526316	2500
Adrspach	5	22	28	21	11	117	37.4		16	6	0.272727	0.588235	2500
Adrspach	5	22	29	23	26	118	29.6		15	7	0.318182	0.743243	2500
Adrspach	5	21	29	9	11	119	24.1		11	10	0.47619	0.871369	2500
Adrspach	5	17	29	7	11	120	19.8		10	7	0.411765	0.858586	2500
Adrspach	5	13	30	23	26	121	22.4		8	5	0.384615	0.580357	2500
Adrspach	5	14	30	25	11	122	17.5		6	8	0.571429	0.8	2500
Adrspach	5	19	30	25	26	123	25.1		12	7	0.368421	0.756972	2500
Adrspach	5	22	30	17	26	124	26.2		17	5	0.227273	0.839695	2500
Adrspach	5	15	30	8	26	125	18.3		2	13	0.866667	0.819672	2500
Adrspach	5	21	31	17	26	126	29.1		7	14	0.666667	0.721649	2500
Adrspach	5	14	31	17	26	127	17.5					0.8	2500
Adrspach	5	6	31	15	26	128	9.8		3	3	0.5	0.612245	2500
Adrspach	5	17	31	15	26	129	19.4					0.876289	2500
Adrspach	5	17	32	24	26	130	22.3		9	8	0.470588	0.762332	2500
Adrspach	5	18	32	14	26	131	27.6		11	7	0.388889	0.652174	2500
Adrspach	5	19	32	16	26	132	27.7					0.685921	2500
Adrspach	5	26	33	26	26	133	45.7		17	9	0.346154	0.568928	2500
Adrspach	5	19	33	15	26	134	28.1		10	9	0.473684	0.676157	2500
Adrspach	5	15	33	15	26	135	18.5		8	7	0.466667	0.810811	2500
Adrspach	5	14	33	40	26	136	22.7		6	8	0.571429	0.61674	2500
Adrspach	5	25	34	29	26	137	38.7		19	6	0.24	0.645995	2500
Adrspach	5	19	34	28	26	138	27.3		15	4	0.210526	0.695971	2500
Adrspach	5	22	34	11	26	139	29.1		8	14	0.636364	0.756014	2500
Adrspach	5	5	34	11	26	140	7.5					0.666667	2500
Adrspach	5	4	34	10	26	141	11.6		2	2	0.5	0.344828	2500
Adrspach	5	12	35	4	26	142	15.8		3	9	0.75	0.759494	2500
Adrspach	5	13	35	42	26	143	20.1		6	7	0.538462	0.646766	2500
Adrspach	5	15	36	3	26	144	23.3		8	7	0.466667	0.643777	2500
Adrspach	5	26	37	32	26	145	34.6		14	12	0.461538	0.751445	2500
Adrspach	5	15	37	3	11	146	15.1		7	8	0.533333	0.993377	2500
Adrspach	5	8	37	0	26	147	13.8		6	2	0.25	0.57971	2500
Adrspach	5	8	38	0	26	148	9.6		6	2	0.25	0.833333	2500
Adrspach	5	14	39	36	26	149	19.9					0.703518	2500
Adrspach	5	25	39	19	26	150	40.6		16	9	0.36	0.615764	2500
Adrspach	5	9	40	0	26	151	8.3		6	3	0.333333	1.08434	2500
Adrspach	5	19	41	47	26	152	34.8		10	9	0.473684	0.545977	2500
Adrspach	5	14	42	2	26	153	17.5		8	6	0.428571	0.8	2500
Adrspach	5	15	42	7	11	154	18.5		11	4	0.266667	0.810811	2500
Adrspach	5	13	44	5	26	155	20.7		2	11	0.846154	0.628019	2500
Adrspach	5	9	45	4	26	156	7.1		5	4	0.444444	1.26761	2500
Adrspach	5	21	46	23	26	157	26.4		17	4	0.190476	0.795455	2500
Adrspach	5	17	46	26	11	158	18.2		10	7	0.411765	0.934066	2500
Adrspach	5	15	46	4	11	159	18.5		10	5	0.333333	0.810811	2500
Adrspach	5	7	46	5	26	160	9.8		1	6	0.857143	0.714286	2500
Adrspach	5	10	47	3	26	161	9.9		7	3	0.3	1.0101	2500
Adrspach	5	18	47	9	26	162	22.3		10	8	0.444444	0.807175	2500
Adrspach	5	15	48	23	26	163	20.3		6	9	0.6	0.738916	2500
Adrspach	5	15	48	4	26	164	14.9		10	5	0.333333	1.00671	2500
Adrspach	5	11	48	17	26	165	17.1		6	5	0.454545	0.643275	2500
Adrspach	5	15	50	22	11	166	14.1		11	4	0.266667	1.06383	2500
Adrspach	5	13	50	2	26	167	14.1		9	4	0.307692	0.921986	2500
Adrspach	5	8	50	11	26	168	17.5		5	3	0.375	0.457143	2500
Adrspach	6	22	1	0	26	1	37.9		11	11	0.5	0.580475	2500
Adrspach	6	17	1	13	26	2	28.2		8	9	0.529412	0.602837	2500
Adrspach	6	23	1	50	26	3	42.5		14	9	0.391304	0.541176	2500
Adrspach	6	15	2	12	26	4	20.1		10	5	0.333333	0.746269	2500
Adrspach	6	10	4	40	11	5	16.9		10	0	0	0.591716	2500
Adrspach	6	24	5	42	26	6	39.2		18	6	0.25	0.612245	2500
Adrspach	6	6	6	13	26	7	8.4		3	3	0.5	0.714286	2500
Adrspach	6	18	7	10	11	8	22.7		10	8	0.444444	0.792952	2500
Adrspach	6	4	8	31	26	9			1	3	0.75		2500
Adrspach	6	14	9	17	26	10	17.8		10	4	0.285714	0.786517	2500
Adrspach	6	11	9	14	26	11	14.1		5	6	0.545455	0.780142	2500
Adrspach	6	9	9	9	26	12	11.3		5	4	0.444444	0.79646	2500
Adrspach	6	15	10	10	11	13	11.3		11	4	0.266667	1.32743	2500
Adrspach	6	18	12	4	11	14	17.5		11	7	0.388889	1.02857	2500
Adrspach	6	19	12	46	26	15	26.7		12	7	0.368421	0.71161	2500
Adrspach	6	3	12	27	26	16			1	2	0.666667		2500
Adrspach	6	17	14	6	11	17	15.1		13	4	0.235294	1.12583	2500
Adrspach	6	13	15	2	26	18	16.4		6	7	0.538462	0.792683	2500
Adrspach	6	16	15	8	11	19	13.8		11	5	0.3125	1.15942	2500
Adrspach	6	18	20	42	26	20	24.8		9	9	0.5	0.725806	2500
Adrspach	6	2	22	27	26	21							2500
Adrspach	6	11	23	34	26	22	17.3		6	5	0.454545	0.635838	2500
Adrspach	6	17	24	46	26	23	22.4		8	9	0.529412	0.758929	2500
Adrspach	6	13	26	14	11	24	12.8		6	7	0.538462	1.01562	2500
Adrspach	6	9	27	12	26	25	9.8		6	3	0.333333	0.918367	2500
Adrspach	6	18	28	10	26	26	25.2		6	12	0.666667	0.714286	2500
Adrspach	6	17	28	8	26	27	16.3		6	11	0.647059	1.04294	2500
Adrspach	6	12	30	19	26	28	9.8		7	5	0.416667	1.22449	2500
Adrspach	6	14	32	43	26	29	22.6		9	5	0.357143	0.619469	2500
Adrspach	6	24	34	17	26	30	46.7		12	12	0.5	0.513919	2500
Adrspach	6	11	34	17	26	31	12.1		7	4	0.363636	0.909091	2500
Adrspach	6	3	36	33	26	32							2500
Adrspach	6	17	37	17	26	33	14.6		8	9	0.529412	1.16438	2500
Adrspach	6	6	37	19	26	34	7.4		5	1	0.166667	0.810811	2500
Adrspach	6	17	37	23	11	35	14.6		6	11	0.647059	1.16438	2500
Adrspach	6	11	37	20	26	36	15.9		5	6	0.545455	0.691824	2500
Adrspach	6	16	38	15	11	37	16.4		10	6	0.375	0.97561	2500
Adrspach	6	14	39	16	26	38	23.6		8	6	0.428571	0.59322	2500
Adrspach	6	21	39	18	26	39	28.5		15	6	0.285714	0.736842	2500
Adrspach	6	9	39	21	26	40	14.4		6	3	0.333333	0.625	2500
Adrspach	6	19	39	20	11	41	20.6		11	8	0.421053	0.92233	2500
Adrspach	6	16	39	44	26	42	18.1		10	6	0.375	0.883978	2500
Adrspach	6	23	40	15	26	43	32.6		14	9	0.391304	0.705521	2500
Adrspach	6	14	40	21	26	44	15.8		7	7	0.5	0.886076	2500
Adrspach	6	6	41	18	26	45	11.1		4	2	0.333333	0.540541	2500
Adrspach	6	16	41	16	26	46	21.7		4	12	0.75	0.737327	2500
Adrspach	6	12	41	23	26	47	16.4		8	4	0.333333	0.731707	2500
Adrspach	6	16	42	14	26	48	17.4		4	12	0.75	0.91954	2500
Adrspach	6	12	42	13	26	49	11.5		8	4	0.333333	1.04348	2500
Adrspach	6	24	42	40	26	50	45.4		14	10	0.416667	0.528634	2500
Adrspach	6	17	43	12	11	51	13.3		11	6	0.352941	1.2782	2500
Adrspach	6	23	43	20	11	52	33.4		16	7	0.304348	0.688623	2500
Adrspach	6	12	44	2	26	53	16.5					0.727273	2500
Adrspach	6	22	44	0	26	54	41.7		10	12	0.545455	0.527578	2500
Adrspach	6	10	44	23	26	55	10.8		8	2	0.2	0.925926	2500
Adrspach	6	17	44	50	26	56	25.8		9	8	0.470588	0.658915	2500
Adrspach	6	5	45	21	26	57	14.1					0.35461	2500
Adrspach	6	19	45	3	11	58	18.4		12	7	0.368421	1.03261	2500
Adrspach	6	23	45	24	11	59	29.3		17	6	0.26087	0.784983	2500
Adrspach	6	22	46	24	11	60	22.4		17	5	0.227273	0.982143	2500
Adrspach	6	12	46	10	26	61	15.4		10	2	0.166667	0.779221	2500
Adrspach	6	24	46	13	26	62	31.1		18	6	0.25	0.771704	2500
Adrspach	6	5	46	38	26	63	10.5					0.47619	2500
Adrspach	6	12	47	21	26	64	15.6		6	6	0.5	0.769231	2500
Adrspach	6	15	47	16	26	65	21.5		9	6	0.4	0.697674	2500
Adrspach	6	20	47	14	11	66	21.9		17	3	0.15	0.913242	2500
Adrspach	6	22	47	10	26	67	33.6		10	12	0.545455	0.654762	2500
Adrspach	6	11	48	24	26	68	17.6		6	5	0.454545	0.625	2500
Adrspach	6	15	48	22	26	69	14.9		10	5	0.333333	1.00671	2500
Adrspach	6	19	48	20	26	70	27.7		10	9	0.473684	0.685921	2500
Adrspach	6	18	48	4	26	71	29.5		6	12	0.666667	0.610169	2500
Adrspach	6	22	48	16	26	72	34.4		10	12	0.545455	0.639535	2500
Adrspach	6	16	48	22	26	73	21.4		10	6	0.375	0.747664	2500
Adrspach	6	21	48	23	11	74	20.3		16	5	0.238095	1.03448	2500
Adrspach	6	23	49	4	26	75	32.6		16	7	0.304348	0.705521	2500
Adrspach	6	19	49	22	26	76	21.3		14	5	0.263158	0.892019	2500
Adrspach	6	21	50	0	26	77	34.5		5	16	0.761905	0.608696	2500
Adrspach	6	20	50	24	26	78	28.8		9	11	0.55	0.694444	2500
Adrspach	7	17	0	0	26	1	18.2		7	10	0.588235	0.934066	2500
Adrspach	7	13	0	1	26	2	15.5		4	9	0.692308	0.83871	2500
Adrspach	7	14	37	1	26	3	26.1		12	2	0.142857	0.536398	2500
Adrspach	7	19	14	2	26	4	28.1		9	10	0.526316	0.676157	2500
Adrspach	7	23	39	2	26	5	36.9		9	14	0.608696	0.623306	2500
Adrspach	7	18	11	3	26	6	25.9		10	8	0.444444	0.694981	2500
Adrspach	7	18	15	3	26	7	26.1		9	9	0.5	0.689655	2500
Adrspach	7	20	30	3	26	8	30.2		10	10	0.5	0.662252	2500
Adrspach	7	9	36	3	26	9	15.7					0.573248	2500
Adrspach	7	17	45	3	26	10	24.8		14	3	0.176471	0.685484	2500
Adrspach	7	19	50	3	26	11	28.6		14	5	0.263158	0.664336	2500
Adrspach	7	15	3	4	26	12	17.4		10	5	0.333333	0.862069	2500
Adrspach	7	17	16	4	26	13	25.7		8	9	0.529412	0.661479	2500
Adrspach	7	24	18	4	26	14	48.2		10	14	0.583333	0.497925	2500
Adrspach	7	17	26	4	26	15	23.8		7	10	0.588235	0.714286	2500
Adrspach	7	19	27	4	26	16	41.3		11	8	0.421053	0.460048	2500
Adrspach	7	12	1	5	26	17	15.9		8	4	0.333333	0.754717	2500
Adrspach	7	23	29	5	26	18	43.6		12	11	0.478261	0.527523	2500
Adrspach	7	9	38	5	26	19	18.1					0.497238	2500
Adrspach	7	25	44	5	26	20	37.5		13	12	0.48	0.666667	2500
Adrspach	7	17	6	6	26	21	25.2		7	10	0.588235	0.674603	2500
Adrspach	7	17	43	6	26	22	23.1		14	3	0.176471	0.735931	2500
Adrspach	7	9	44	6	26	23	14.9					0.604027	2500
Adrspach	7	13	49	6	26	24	22.1		7	6	0.461538	0.588235	2500
Adrspach	7	14	47	7	26	25	16.7		12	2	0.142857	0.838323	2500
Adrspach	7	19	28	8	26	26	36.1		13	6	0.315789	0.526316	2500
Adrspach	7	4	39	8	26	27	13.9					0.28777	2500
Adrspach	7	8	49	8	26	28	11.8					0.677966	2500
Adrspach	7	22	12	9	26	29	40.2		9	13	0.590909	0.547264	2500
Adrspach	7	19	7	10	26	30	24.9		9	10	0.526316	0.763052	2500
Adrspach	7	8	35	10	26	31	22.4					0.357143	2500
Adrspach	7	2	39	10	26	32	18.7					0.106952	2500
Adrspach	7	17	42	11	26	33	25.5		14	3	0.176471	0.666667	2500
Adrspach	7	16	5	12	26	34	21.1		10	6	0.375	0.758294	2500
Adrspach	7	19	25	12	26	35	31.8		10	9	0.473684	0.597484	2500
Adrspach	7	12	36	12	26	36	18.8		6	6	0.5	0.638298	2500
Adrspach	7	8	40	12	26	37	13.6		7	1	0.125	0.588235	2500
Adrspach	7	16	35	13	26	38	29.8		12	4	0.25	0.536913	2500
Adrspach	7	20	37	13	26	39	38.5					0.519481	2500
Adrspach	7	17	41	13	26	40	28.6		10	7	0.411765	0.594406	2500
Adrspach	7	19	49	13	26	41	30.3		8	11	0.578947	0.627063	2500
Adrspach	7	20	1	14	26	42	33.8		11	9	0.45	0.591716	2500
Adrspach	7	16	9	14	26	43	31.9		10	6	0.375	0.501567	2500
Adrspach	7	17	20	14	26	44	31.8		13	4	0.235294	0.534591	2500
Adrspach	7	14	23	15	26	45	20.2		10	4	0.285714	0.693069	2500
Adrspach	7	14	48	15	26	46	16.4		12	2	0.142857	0.853659	2500
Adrspach	7	20	16	16	26	47	47.3		11	9	0.45	0.422833	2500
Adrspach	7	15	16	17	26	48	22.8		9	6	0.4	0.657895	2500
Adrspach	7	18	23	17	26	49	28.2		12	6	0.333333	0.638298	2500
Adrspach	7	13	46	17	26	50	24.4		3	10	0.769231	0.532787	2500
Adrspach	7	17	21	18	26	51	28.8		13	4	0.235294	0.590278	2500
Adrspach	7	17	30	18	26	52	31.3		10	7	0.411765	0.543131	2500
Adrspach	7	8	41	18	26	53	12.4					0.645161	2500
Adrspach	7	12	43	18	26	54	20.7		5	7	0.583333	0.57971	2500
Adrspach	7	13	49	18	26	55	24.2		6	7	0.538462	0.53719	2500
Adrspach	7	17	41	19	26	56	39.9		8	9	0.529412	0.426065	2500
Adrspach	7	14	45	19	26	57	18.8		8	6	0.428571	0.744681	2500
Adrspach	7	20	9	20	26	58	34.7		10	10	0.5	0.576369	2500
Adrspach	7	19	41	20	26	59	27.7		10	9	0.473684	0.685921	2500
Adrspach	7	17	15	21	26	60	21.5		6	11	0.647059	0.790698	2500
Adrspach	7	20	22	21	26	61	31.8		14	6	0.3	0.628931	2500
Adrspach	7	19	30	22	26	62	31.1		10	9	0.473684	0.610932	2500
Adrspach	7	18	5	23	26	63	27.3		9	9	0.5	0.659341	2500
Adrspach	7	19	15	23	26	64	35.2		10	9	0.473684	0.539773	2500
Adrspach	7	12	29	23	26	65	18.3		8	4	0.333333	0.655738	2500
Adrspach	7	12	31	23	26	66	15.9					0.754717	2500
Adrspach	7	19	38	23	26	67	40.1		8	11	0.578947	0.473815	2500
Adrspach	7	18	18	24	26	68	25.1		10	8	0.444444	0.717131	2500
Adrspach	7	18	37	24	26	69	19.3		12	6	0.333333	0.932642	2500
Adrspach	7	15	43	24	26	70	25.8		8	7	0.466667	0.581395	2500
Adrspach	7	16	3	25	26	71	22.2		8	8	0.5	0.720721	2500
Adrspach	7	22	10	25	26	72	32.1		12	10	0.454545	0.685358	2500
Adrspach	7	24	20	25	26	73	50.4		15	9	0.375	0.47619	2500
Adrspach	7	17	50	25	11	74	35.5		10	7	0.411765	0.478873	2500
Adrspach	7	8	11	26	26	75	18.2					0.43956	2500
Adrspach	7	14	44	26	26	76	25.3					0.55336	2500
Adrspach	7	20	33	27	26	77	31.4		15	5	0.25	0.636943	2500
Adrspach	7	15	3	28	26	78	19.5		7	8	0.533333	0.769231	2500
Adrspach	7	14	37	28	26	79	18.4		10	4	0.285714	0.76087	2500
Adrspach	7	11	15	29	26	80	14.8		5	6	0.545455	0.743243	2500
Adrspach	7	16	1	30	26	81	20.6		8	8	0.5	0.776699	2500
Adrspach	7	8	3	30	26	82	23.7					0.337553	2500
Adrspach	7	22	35	30	26	83	37.6		14	8	0.363636	0.585106	2500
Adrspach	7	5	5	31	26	84	17.2					0.290698	2500
Adrspach	7	20	14	31	26	85	51.7		9	11	0.55	0.386847	2500
Adrspach	7	12	41	31	26	86	34.4		6	6	0.5	0.348837	2500
Adrspach	7	16	6	32	26	87	15.9		7	9	0.5625	1.00629	2500
Adrspach	7	19	7	32	26	88	26.2		7	12	0.631579	0.725191	2500
Adrspach	7	18	6	33	26	89	21.6		8	10	0.555556	0.833333	2500
Adrspach	7	15	38	33	26	90	25.1		6	9	0.6	0.59761	2500
Adrspach	7	16	4	34	26	91	21.7		8	8	0.5	0.737327	2500
Adrspach	7	17	12	34	26	92	20.4		8	9	0.529412	0.833333	2500
Adrspach	7	9	13	34	26	93	13.7					0.656934	2500
Adrspach	7	14	5	35	26	94	14.1		6	8	0.571429	0.992908	2500
Adrspach	7	9	5	35	26	95	14.5					0.62069	2500
Adrspach	7	11	11	35	26	96	16.1		6	5	0.454545	0.68323	2500
Adrspach	7	19	23	35	26	97	32.1		14	5	0.263158	0.5919	2500
Adrspach	7	18	29	35	26	98	25.3		12	6	0.333333	0.711462	2500
Adrspach	7	6	6	36	26	99	8.8					0.681818	2500
Adrspach	7	16	23	36	26	100	32.7		8	8	0.5	0.489297	2500
Adrspach	7	11	2	37	26	101	15.2		7	4	0.363636	0.723684	2500
Adrspach	7	17	19	37	26	102	44.2		7	10	0.588235	0.384615	2500
Adrspach	7	18	28	37	26	103	21.5		14	4	0.222222	0.837209	2500
Adrspach	7	10	2	38	26	104	12.8		7	3	0.3	0.78125	2500
Adrspach	7	5	18	38	26	105	11.4					0.438596	2500
Adrspach	7	16	22	38	26	106	25.9		10	6	0.375	0.617761	2500
Adrspach	7	7	13	40	26	107	9.5		4	3	0.428571	0.736842	2500
Adrspach	7	5	19	40	26	108	7.9		3	2	0.4	0.632911	2500
Adrspach	7	23	24	40	26	109	35.5		14	9	0.391304	0.647887	2500
Adrspach	7	15	50	40	11	110	32.2		10	5	0.333333	0.465839	2500
Adrspach	7	14	1	42	26	111	21.5		10	4	0.285714	0.651163	2500
Adrspach	7	16	3	42	26	112	19.4		10	6	0.375	0.824742	2500
Adrspach	7	19	5	42	26	113	37.3		10	9	0.473684	0.509383	2500
Adrspach	7	7	15	42	26	114	11.2		5	2	0.285714	0.625	2500
Adrspach	7	14	50	42	26	115	22.9		10	4	0.285714	0.611354	2500
Adrspach	7	7	6	43	26	116	9.3		5	2	0.285714	0.752688	2500
Adrspach	7	18	12	43	26	117	22.1		7	11	0.611111	0.81448	2500
Adrspach	7	18	30	43	26	118	30.3		10	8	0.444444	0.594059	2500
Adrspach	7	8	15	44	11	119	10.6		6	2	0.25	0.754717	2500
Adrspach	7	9	20	45	11	120	8.9		7	2	0.222222	1.01124	2500
Adrspach	7	24	46	45	11	121	47.6		16	8	0.333333	0.504202	2500
Adrspach	7	10	14	46	26	122	17.6		7	3	0.3	0.568182	2500
Adrspach	7	6	15	46	26	123	6.8					0.882353	2500
Adrspach	7	12	25	47	26	124	25.2		7	5	0.416667	0.47619	2500
Adrspach	7	13	48	48	26	125	19.7					0.659898	2500
Adrspach	7	22	27	49	26	126	39.8		10	12	0.545455	0.552764	2500
Adrspach	7	23	26	50	26	127	33.4		11	12	0.521739	0.688623	2500
Adrspach	8	25	40	1	26	1	40.9		14	11	0.44	0.611247	2500
Adrspach	8	12	17	2	26	2	15.7		8	4	0.333333	0.764331	2500
Adrspach	8	19	19	2	26	3	36.7		6	13	0.684211	0.517711	2500
Adrspach	8	25	27	2	26	4	48.4		10	15	0.6	0.516529	2500
Adrspach	8	17	13	3	26	5	26.3		6	11	0.647059	0.646388	2500
Adrspach	8	16	10	4	26	6	24.9		8	8	0.5	0.64257	2500
Adrspach	8	11	17	4	26	7	15.7		6	5	0.454545	0.700637	2500
Adrspach	8	23	24	4	26	8	39.5		14	9	0.391304	0.582278	2500
Adrspach	8	19	48	4	26	9	30.3		11	8	0.421053	0.627063	2500
Adrspach	8	19	0	5	26	10	31.5		6	13	0.684211	0.603175	2500
Adrspach	8	15	5	5	26	11	36.5		6	9	0.6	0.410959	2500
Adrspach	8	10	18	5	26	12	15.1		8	2	0.2	0.662252	2500
Adrspach	8	18	28	5	26	13	25.4		13	5	0.277778	0.708661	2500
Adrspach	8	6	40	5	26	14	30.2					0.198675	2500
Adrspach	8	14	42	6	26	15	20.9					0.669856	2500
Adrspach	8	25	46	6	26	16	46.9		10	15	0.6	0.533049	2500
Adrspach	8	12	35	8	26	17	26.1		8	4	0.333333	0.45977	2500
Adrspach	8	23	38	8	26	18	32.4		10	13	0.565217	0.709877	2500
Adrspach	8	5	2	10	26	19	14.9					0.33557	2500
Adrspach	8	12	7	10	26	20	18.3		4	8	0.666667	0.655738	2500
Adrspach	8	21	30	10	26	21	27.5		11	10	0.47619	0.763636	2500
Adrspach	8	23	36	10	26	22	41.6		14	9	0.391304	0.552885	2500
Adrspach	8	21	50	10	26	23	32.2		11	10	0.47619	0.652174	2500
Adrspach	8	12	3	12	26	24	23.4					0.512821	2500
Adrspach	8	22	4	12	26	25	46.9		5	17	0.772727	0.469083	2500
Adrspach	8	6	16	12	26	26	13.4					0.447761	2500
Adrspach	8	12	20	12	26	27	21.3		10	2	0.166667	0.56338	2500
Adrspach	8	7	2	13	26	28	9.4		2	5	0.714286	0.744681	2500
Adrspach	8	16	5	14	26	29	27.6		6	10	0.625	0.57971	2500
Adrspach	8	16	19	14	26	30	20.8		4	12	0.75	0.769231	2500
Adrspach	8	21	27	14	26	31	36.7		8	13	0.619048	0.572207	2500
Adrspach	8	10	6	15	26	32	19.2		4	6	0.6	0.520833	2500
Adrspach	8	14	8	15	26	33	22.2		6	8	0.571429	0.630631	2500
Adrspach	8	19	16	15	26	34	25.8		9	10	0.526316	0.736434	2500
Adrspach	8	15	35	15	26	35	23.5		10	5	0.333333	0.638298	2500
Adrspach	8	8	46	15	26	36	12.1		6	2	0.25	0.661157	2500
Adrspach	8	21	49	15	11	37	24.5		13	8	0.380952	0.857143	2500
Adrspach	8	18	8	16	11	38	19.2		6	12	0.666667	0.9375	2500
Adrspach	8	10	9	16	26	39	25.7		4	6	0.6	0.389105	2500
Adrspach	8	18	36	16	26	40	30.7		8	10	0.555556	0.586319	2500
Adrspach	8	16	48	16	26	41	28.9					0.553633	2500
Adrspach	8	20	20	17	26	42	32.9		11	9	0.45	0.607903	2500
Adrspach	8	17	40	17	26	43	36.7		12	5	0.294118	0.463215	2500
Adrspach	8	15	3	18	26	44	37.2		6	9	0.6	0.403226	2500
Adrspach	8	7	24	18	26	45	15.6					0.448718	2500
Adrspach	8	14	44	18	26	46	24.1		8	6	0.428571	0.580913	2500
Adrspach	8	17	1	19	26	47	38.7		9	8	0.470588	0.439276	2500
Adrspach	8	9	1	20	26	48	16.4		4	5	0.555556	0.54878	2500
Adrspach	8	19	14	20	26	49	28.6		10	9	0.473684	0.664336	2500
Adrspach	8	20	17	20	26	50	35.7		10	10	0.5	0.560224	2500
Adrspach	8	17	24	20	26	51	30.5		6	11	0.647059	0.557377	2500
Adrspach	8	16	27	20	26	52	21.3		9	7	0.4375	0.751174	2500
Adrspach	8	18	5	22	26	53	29.3		5	13	0.722222	0.614334	2500
Adrspach	8	9	6	22	26	54	15.6		3	6	0.666667	0.576923	2500
Adrspach	8	19	23	22	11	55	28.4		14	5	0.263158	0.669014	2500
Adrspach	8	9	12	23	26	56	17.4		6	3	0.333333	0.517241	2500
Adrspach	8	14	40	23	26	57	15.3					0.915033	2500
Adrspach	8	6	12	24	26	58	13.8					0.434783	2500
Adrspach	8	15	25	24	26	59	19.6		13	2	0.133333	0.765306	2500
Adrspach	8	6	7	26	26	60	10.4		4	2	0.333333	0.576923	2500
Adrspach	8	13	6	27	26	61	20.6		8	5	0.384615	0.631068	2500
Adrspach	8	20	5	28	26	62	40.5		7	13	0.65	0.493827	2500
Adrspach	8	12	16	28	11	63	16.3		4	8	0.666667	0.736196	2500
Adrspach	8	20	29	28	26	64	32.4		12	8	0.4	0.617284	2500
Adrspach	8	19	25	29	26	65	28.4		14	5	0.263158	0.669014	2500
Adrspach	8	14	26	30	26	66	19.5		10	4	0.285714	0.717949	2500
Adrspach	8	12	1	31	26	67	22.2		6	6	0.5	0.540541	2500
Adrspach	8	18	15	31	26	68	25.2		12	6	0.333333	0.714286	2500
Adrspach	8	14	46	31	26	69	19.2		6	8	0.571429	0.729167	2500
Adrspach	8	1	5	32	26	70	24.4		7	-6	-6	0.0409836	2500
Adrspach	8	2	6	32	26	71	45.8		13	-11	-5.5	0.0436681	2500
Adrspach	8	17	27	32	26	72	23.5		10	7	0.411765	0.723404	2500
Adrspach	8	15	28	33	26	73	24.6		10	5	0.333333	0.609756	2500
Adrspach	8	10	30	33	26	74	12.9					0.775194	2500
Adrspach	8	20	42	33	26	75	32.8		10	10	0.5	0.609756	2500
Adrspach	8	16	37	34	26	76	22.7		7	9	0.5625	0.704846	2500
Adrspach	8	14	1	35	26	77	20.1		12	2	0.142857	0.696517	2500
Adrspach	8	18	26	35	26	78	32.8		10	8	0.444444	0.54878	2500
Adrspach	8	6	4	36	26	79	9.7					0.618557	2500
Adrspach	8	17	26	36	26	80	20.6		12	5	0.294118	0.825243	2500
Adrspach	8	12	28	36	26	81	13.1		10	2	0.166667	0.916031	2500
Adrspach	8	19	32	37	26	82	25.8		7	12	0.631579	0.736434	2500
Adrspach	8	9	38	37	26	83	13.8		3	6	0.666667	0.652174	2500
Adrspach	8	11	7	38	26	84	18.7		7	4	0.363636	0.588235	2500
Adrspach	8	13	35	38	26	85	16.2		6	7	0.538462	0.802469	2500
Adrspach	8	7	40	38	26	86	12.8		4	3	0.428571	0.546875	2500
Adrspach	8	14	50	38	26	87	20.2					0.693069	2500
Adrspach	8	12	35	39	26	88	19.7		7	5	0.416667	0.609137	2500
Adrspach	8	13	46	39	26	89	20.1		8	5	0.384615	0.646766	2500
Adrspach	8	22	6	40	26	90	32.8		19	3	0.136364	0.670732	2500
Adrspach	8	13	10	40	26	91	20.6		9	4	0.307692	0.631068	2500
Adrspach	8	6	39	40	26	92	11.7		5	1	0.166667	0.512821	2500
Adrspach	8	22	23	41	26	93	40.4		14	8	0.363636	0.544554	2500
Adrspach	8	14	28	41	26	94	21.1		7	7	0.5	0.663507	2500
Adrspach	8	6	36	41	26	95	10.4					0.576923	2500
Adrspach	8	6	48	41	11	96	11.3					0.530973	2500
Adrspach	8	21	7	42	26	97	40.4		11	10	0.47619	0.519802	2500
Adrspach	8	17	9	42	26	98	29.2		10	7	0.411765	0.582192	2500
Adrspach	8	16	2	43	26	99	23.7		7	9	0.5625	0.675105	2500
Adrspach	8	18	12	43	26	100	24.8		10	8	0.444444	0.725806	2500
Adrspach	8	21	13	43	26	101	35.6		13	8	0.380952	0.589888	2500
Adrspach	8	6	27	43	26	102	10.4					0.576923	2500
Adrspach	8	16	13	44	26	103	20.4		9	7	0.4375	0.784314	2500
Adrspach	8	17	23	44	26	104	29.9		6	11	0.647059	0.568562	2500
Adrspach	8	18	28	44	26	105	23.3		10	8	0.444444	0.772532	2500
Adrspach	8	18	31	44	26	106	26.3		12	6	0.333333	0.684411	2500
Adrspach	8	15	37	44	26	107	23.4		5	10	0.666667	0.641026	2500
Adrspach	8	14	42	44	26	108	21.1		5	9	0.642857	0.663507	2500
Adrspach	8	8	30	45	26	109	14.8					0.540541	2500
Adrspach	8	17	42	45	26	110	25.6		5	12	0.705882	0.664062	2500
Adrspach	8	20	43	45	11	111	24.9		6	14	0.7	0.803213	2500
Adrspach	8	11	31	46	26	112	19.8		9	2	0.181818	0.555556	2500
Adrspach	8	11	34	46	26	113	17.5					0.628571	2500
Adrspach	8	5	37	46	26	114	9.8		4	1	0.2	0.510204	2500
Adrspach	8	13	38	46	26	115	19.1		4	9	0.692308	0.680628	2500
Adrspach	8	18	44	46	11	116	22.1		7	11	0.611111	0.81448	2500
Adrspach	8	16	12	47	26	117	23.1		11	5	0.3125	0.692641	2500
Adrspach	8	20	32	47	26	118	23.6		10	10	0.5	0.847458	2500
Adrspach	8	15	34	47	26	119	21.9		8	7	0.466667	0.684932	2500
Adrspach	8	17	4	48	26	120	32.4		14	3	0.176471	0.524691	2500
Adrspach	8	14	18	48	26	121	21.7		6	8	0.571429	0.645161	2500
Adrspach	8	22	26	48	26	122	34.7		15	7	0.318182	0.634006	2500
Adrspach	8	17	39	48	26	123	22.3		10	7	0.411765	0.762332	2500
Adrspach	8	17	37	49	26	124	28.4		6	11	0.647059	0.598592	2500
Adrspach	8	10	50	49	26	125	10.3		8	2	0.2	0.970874	2500
Adrspach	8	22	0	50	26	126	55.6		15	7	0.318182	0.395683	2500
Adrspach	9	12	15	0	26	1	16.9					0.710059	2500
Adrspach	9	8	27	0	26	2	16.8		3	5	0.625	0.47619	2500
Adrspach	9	16	50	0	26	3	20.8		9	7	0.4375	0.769231	2500
Adrspach	9	23	21	1	26	4	38.1		16	7	0.304348	0.603675	2500
Adrspach	9	21	25	1	26	5	27.4		14	7	0.333333	0.766423	2500
Adrspach	9	8	44	1	26	6	28.4					0.28169	2500
Adrspach	9	6	45	1	26	7	9.3		3	3	0.5	0.645161	2500
Adrspach	9	21	4	2	26	8	38.7		10	11	0.52381	0.542636	2500
Adrspach	9	14	15	2	26	9	21.6		6	8	0.571429	0.648148	2500
Adrspach	9	16	26	2	11	10	37.5		8	8	0.5	0.426667	2500
Adrspach	9	25	29	2	26	11	37.5		17	8	0.32	0.666667	2500
Adrspach	9	19	33	2	26	12	25.6		13	6	0.315789	0.742188	2500
Adrspach	9	8	2	3	26	13	16.9					0.473373	2500
Adrspach	9	13	5	3	26	14	19.6					0.663265	2500
Adrspach	9	16	8	3	26	15	23.5		8	8	0.5	0.680851	2500
Adrspach	9	9	38	3	26	16	21.2		6	3	0.333333	0.424528	2500
Adrspach	9	6	39	3	26	17	10.7					0.560748	2500
Adrspach	9	23	49	3	26	18	45.4		18	5	0.217391	0.506608	2500
Adrspach	9	12	29	4	26	19	22.5					0.533333	2500
Adrspach	9	17	33	4	26	20	24.8		9	8	0.470588	0.685484	2500
Adrspach	9	11	38	4	26	21	20.4					0.539216	2500
Adrspach	9	22	41	4	26	22	29.4		11	11	0.5	0.748299	2500
Adrspach	9	22	43	4	26	23	38.2		11	11	0.5	0.575916	2500
Adrspach	9	10	48	4	26	24	17.1					0.584795	2500
Adrspach	9	18	15	5	26	25	34.5		14	4	0.222222	0.521739	2500
Adrspach	9	15	21	5	26	26	21.9		10	5	0.333333	0.684932	2500
Adrspach	9	8	24	5	26	27	10.7		7	1	0.125	0.747664	2500
Adrspach	9	14	39	5	26	28	20.7		7	7	0.5	0.676329	2500
Adrspach	9	22	42	5	26	29	35.7		12	10	0.454545	0.616246	2500
Adrspach	9	21	47	5	26	30	27.4		12	9	0.428571	0.766423	2500
Adrspach	9	18	22	6	26	31	39.2		12	6	0.333333	0.459184	2500
Adrspach	9	22	23	6	26	32	42.2		10	12	0.545455	0.521327	2500
Adrspach	9	14	24	6	26	33	24.7		12	2	0.142857	0.566802	2500
Adrspach	9	17	32	6	26	34	27.8		9	8	0.470588	0.611511	2500
Adrspach	9	17	36	6	26	35	24.1		10	7	0.411765	0.705394	2500
Adrspach	9	12	47	6	26	36	14.9		10	2	0.166667	0.805369	2500
Adrspach	9	9	48	6	26	37	13.9					0.647482	2500
Adrspach	9	19	32	7	26	38	27.9		15	4	0.210526	0.681004	2500
Adrspach	9	10	6	8	26	39	15.1					0.662252	2500
Adrspach	9	11	9	8	26	40	21.5					0.511628	2500
Adrspach	9	23	17	8	26	41	21.3		15	8	0.347826	1.07981	2500
Adrspach	9	15	28	8	26	42	18.9		12	3	0.2	0.793651	2500
Adrspach	9	20	34	8	26	43	21.1		13	7	0.35	0.947867	2500
Adrspach	9	24	46	8	26	44	38.9		13	11	0.458333	0.616967	2500
Adrspach	9	19	25	9	26	45	25.7		10	9	0.473684	0.7393	2500
Adrspach	9	14	25	9	26	46	13.1		11	3	0.214286	1.0687	2500
Adrspach	9	18	38	9	26	47	26.7		10	8	0.444444	0.674157	2500
Adrspach	9	22	41	9	26	48	35.5		12	10	0.454545	0.619718	2500
Adrspach	9	12	6	10	26	49	25.7		8	4	0.333333	0.466926	2500
Adrspach	9	19	15	10	26	50	33.3		12	7	0.368421	0.570571	2500
Adrspach	9	19	18	10	26	51	27.8		14	5	0.263158	0.683453	2500
Adrspach	9	12	26	10	26	52	35.6		10	2	0.166667	0.337079	2500
Adrspach	9	15	29	10	26	53	25.2		8	7	0.466667	0.595238	2500
Adrspach	9	3	45	10	26	54	16.3					0.184049	2500
Adrspach	9	19	21	11	26	55	23.7		11	8	0.421053	0.801688	2500
Adrspach	9	19	28	11	26	56	25.6		13	6	0.315789	0.742188	2500
Adrspach	9	7	39	11	26	57	6.7					1.04478	2500
Adrspach	9	20	30	12	26	58	36.8		6	14	0.7	0.543478	2500
Adrspach	9	19	40	12	26	59	26.6		10	9	0.473684	0.714286	2500
Adrspach	9	21	50	12	26	60	35.6		14	7	0.333333	0.589888	2500
Adrspach	9	11	8	13	26	61	19.7		8	3	0.272727	0.558376	2500
Adrspach	9	20	11	13	26	62	23.3		8	12	0.6	0.858369	2500
Adrspach	9	19	20	13	26	63	24.5		11	8	0.421053	0.77551	2500
Adrspach	9	20	37	13	26	64	29.4		14	6	0.3	0.680272	2500
Adrspach	9	19	20	14	26	65	18.2		11	8	0.421053	1.04396	2500
Adrspach	9	16	29	14	26	66	27.5		8	8	0.5	0.581818	2500
Adrspach	9	17	29	15	26	67	29.7		9	8	0.470588	0.572391	2500
Adrspach	9	9	31	15	26	68	13.5		6	3	0.333333	0.666667	2500
Adrspach	9	8	23	16	26	69	14.6		4	4	0.5	0.547945	2500
Adrspach	9	16	24	16	26	70	22.1		10	6	0.375	0.723982	2500
Adrspach	9	19	25	16	26	71	32.4		9	10	0.526316	0.58642	2500
Adrspach	9	8	25	16	26	72	24.4		6	2	0.25	0.327869	2500
Adrspach	9	10	25	16	26	73	21.2		5	5	0.5	0.471698	2500
Adrspach	9	6	12	17	26	74	11.3		5	1	0.166667	0.530973	2500
Adrspach	9	7	25	17	26	75	11.5					0.608696	2500
Adrspach	9	6	26	17	26	76	12.7		3	3	0.5	0.472441	2500
Adrspach	9	6	1	18	26	77	12.9					0.465116	2500
Adrspach	9	17	26	18	26	78	18.9		10	7	0.411765	0.899471	2500
Adrspach	9	14	11	19	26	79	26.3		6	8	0.571429	0.532319	2500
Adrspach	9	8	16	19	11	80	18.7		6	2	0.25	0.427807	2500
Adrspach	9	13	17	19	11	81	17.6		6	7	0.538462	0.738636	2500
Adrspach	9	20	25	19	26	82	22.7		14	6	0.3	0.881057	2500
Adrspach	9	17	27	19	26	83	24.1		8	9	0.529412	0.705394	2500
Adrspach	9	22	35	19	26	84	52.6		17	5	0.227273	0.418251	2500
Adrspach	9	14	41	19	26	85	18.8		10	4	0.285714	0.744681	2500
Adrspach	9	11	42	19	26	86	19.1		8	3	0.272727	0.575916	2500
Adrspach	9	13	49	19	26	87	17.1					0.760234	2500
Adrspach	9	14	2	20	26	88	36.1		8	6	0.428571	0.387812	2500
Adrspach	9	14	8	20	26	89	28.6		8	6	0.428571	0.48951	2500
Adrspach	9	22	44	20	26	90	33.6		11	11	0.5	0.654762	2500
Adrspach	9	10	45	20	26	91	14.1		8	2	0.2	0.70922	2500
Adrspach	9	18	49	20	26	92	31.1		13	5	0.277778	0.578778	2500
Adrspach	9	13	49	20	26	93	18.5		10	3	0.230769	0.702703	2500
Adrspach	9	21	46	21	11	94	44.4		10	11	0.52381	0.472973	2500
Adrspach	9	9	47	21	26	95	15.4					0.584416	2500
Adrspach	9	8	10	22	11	96	7.9		5	3	0.375	1.01266	2500
Adrspach	9	22	29	22	26	97	37.7		9	13	0.590909	0.583554	2500
Adrspach	9	20	45	22	26	98	38.3		14	6	0.3	0.522193	2500
Adrspach	9	19	1	23	11	99	35.7		10	9	0.473684	0.532213	2500
Adrspach	9	9	11	23	11	100	10.9		5	4	0.444444	0.825688	2500
Adrspach	9	6	15	23	26	101	9.4		4	2	0.333333	0.638298	2500
Adrspach	9	9	17	23	26	102	19.9		2	7	0.777778	0.452261	2500
Adrspach	9	14	39	23	26	103	15.4		10	4	0.285714	0.909091	2500
Adrspach	9	21	46	23	26	104	26.1		13	8	0.380952	0.804598	2500
Adrspach	9	14	47	23	26	105	23.1		10	4	0.285714	0.606061	2500
Adrspach	9	8	2	24	26	106	11.9		1	7	0.875	0.672269	2500
Adrspach	9	18	41	26	26	107	25.4		10	8	0.444444	0.708661	2500
Adrspach	9	9	10	27	11	108	9.5		6	3	0.333333	0.947368	2500
Adrspach	9	14	16	27	11	109	18.4		5	9	0.642857	0.76087	2500
Adrspach	9	20	32	27	26	110	22.3		12	8	0.4	0.896861	2500
Adrspach	9	17	40	27	26	111	27.3					0.622711	2500
Adrspach	9	21	41	27	26	112	35.5		14	7	0.333333	0.591549	2500
Adrspach	9	11	10	28	11	113	10.3		8	3	0.272727	1.06796	2500
Adrspach	9	19	44	28	26	114	21.3		14	5	0.263158	0.892019	2500
Adrspach	9	11	10	29	11	115	14.2		8	3	0.272727	0.774648	2500
Adrspach	9	8	20	29	26	116	11.8		3	5	0.625	0.677966	2500
Adrspach	9	21	43	29	26	117	31.1		14	7	0.333333	0.675241	2500
Adrspach	9	20	48	29	26	118	28.6		16	4	0.2	0.699301	2500
Adrspach	9	8	9	30	11	119	15.3		4	4	0.5	0.522876	2500
Adrspach	9	4	21	30	26	120	7.9		1	3	0.75	0.506329	2500
Adrspach	9	9	24	30	11	121	14.6		6	3	0.333333	0.616438	2500
Adrspach	9	21	40	30	26	122	17.8		13	8	0.380952	1.17978	2500
Adrspach	9	12	9	31	11	123	33.6		7	5	0.416667	0.357143	2500
Adrspach	9	12	15	32	11	124	13.4		9	3	0.25	0.895522	2500
Adrspach	9	4	11	34	26	125	13.4		2	2	0.5	0.298507	2500
Adrspach	9	7	21	34	26	126	14.2		3	4	0.571429	0.492958	2500
Adrspach	9	4	22	34	26	127	8.8		1	3	0.75	0.454545	2500
Adrspach	9	3	17	35	26	128	11.3		3	0	0	0.265487	2500
Adrspach	9	8	17	35	26	129	20.8		6	2	0.25	0.384615	2500
Adrspach	9	19	42	35	26	130	26.4		14	5	0.263158	0.719697	2500
Adrspach	9	10	17	36	26	131	21.1		4	6	0.6	0.473934	2500
Adrspach	9	6	9	38	26	132	29.2					0.205479	2500
Adrspach	9	20	4	41	11	133	31.2		10	10	0.5	0.641026	2500
Adrspach	9	16	8	42	26	134	31.2		6	10	0.625	0.512821	2500
Adrspach	9	10	6	44	26	135	13.6		6	4	0.4	0.735294	2500
Adrspach	9	23	7	44	11	136	44.5		14	9	0.391304	0.516854	2500
Adrspach	9	20	18	44	26	137	35.1		6	14	0.7	0.569801	2500
Adrspach	9	16	46	47	26	138	18.5		9	7	0.4375	0.864865	2500
Adrspach	9	16	14	48	26	139	26.1		8	8	0.5	0.613027	2500
Adrspach	9	13	24	48	26	140	14.7		10	3	0.230769	0.884354	2500
Adrspach	9	12	25	48	26	141	17.3		5	7	0.583333	0.693642	2500
Adrspach	9	21	48	49	26	142	39.2		17	4	0.190476	0.535714	2500
Adrspach	9	22	2	50	26	143	36.8		11	11	0.5	0.597826	2500
Adrspach	9	13	26	50	26	144	19.3		7	6	0.461538	0.673575	2500
Adrspach	10	10	8	1	26	1	18.9		8	2	0.2	0.529101	2500
Adrspach	10	17	24	1	26	2	30.7		9	8	0.470588	0.553746	2500
Adrspach	10	16	41	1	26	3	19.6		9	7	0.4375	0.816327	2500
Adrspach	10	18	49	1	26	4	29.2		14	4	0.222222	0.616438	2500
Adrspach	10	18	26	3	26	5	35.1		10	8	0.444444	0.512821	2500
Adrspach	10	2	17	4	26	6	35.2					0.0568182	2500
Adrspach	10	16	19	4	26	7	25.6		11	5	0.3125	0.625	2500
Adrspach	10	18	29	4	26	8	30.4		13	5	0.277778	0.592105	2500
Adrspach	10	10	30	4	26	9	17.5		6	4	0.4	0.571429	2500
Adrspach	10	21	40	4	11	10	39.1		14	7	0.333333	0.537084	2500
Adrspach	10	18	41	4	26	11	30.3		10	8	0.444444	0.594059	2500
Adrspach	10	10	7	5	26	12	24.6					0.406504	2500
Adrspach	10	18	19	5	26	13	25.8					0.697674	2500
Adrspach	10	20	20	5	26	14	30.8		10	10	0.5	0.649351	2500
Adrspach	10	18	25	5	26	15	32.5		14	4	0.222222	0.553846	2500
Adrspach	10	16	29	5	26	16	38.7		10	6	0.375	0.413437	2500
Adrspach	10	20	49	5	26	17	40.2		12	8	0.4	0.497512	2500
Adrspach	10	17	14	6	26	18	23.6		14	3	0.176471	0.720339	2500
Adrspach	10	14	47	6	26	19	24.9		12	2	0.142857	0.562249	2500
Adrspach	10	22	23	7	26	20	43.5		12	10	0.454545	0.505747	2500
Adrspach	10	20	29	7	26	21	39.5		10	10	0.5	0.506329	2500
Adrspach	10	20	41	7	11	22	29.3		16	4	0.2	0.682594	2500
Adrspach	10	20	43	7	26	23	31.6		12	8	0.4	0.632911	2500
Adrspach	10	21	37	8	26	24	32.4		14	7	0.333333	0.648148	2500
Adrspach	10	15	47	8	26	25	24.4		11	4	0.266667	0.614754	2500
Adrspach	10	10	49	8	26	26	18.8		9	1	0.1	0.531915	2500
Adrspach	10	21	50	8	26	27	45.9		18	3	0.142857	0.457516	2500
Adrspach	10	16	7	9	26	28	19.8					0.808081	2500
Adrspach	10	19	15	9	26	29	33.3					0.570571	2500
Adrspach	10	13	17	9	26	30	19.2		10	3	0.230769	0.677083	2500
Adrspach	10	20	30	9	26	31	23.6		14	6	0.3	0.847458	2500
Adrspach	10	16	49	10	26	32	18.3		14	2	0.125	0.874317	2500
Adrspach	10	8	47	11	26	33	14.1					0.567376	2500
Adrspach	10	21	18	12	26	34	33.5		16	5	0.238095	0.626866	2500
Adrspach	10	14	23	12	26	35	19.5		10	4	0.285714	0.717949	2500
Adrspach	10	19	27	12	26	36	26.5		11	8	0.421053	0.716981	2500
Adrspach	10	17	29	12	26	37	21.4		13	4	0.235294	0.794393	2500
Adrspach	10	14	50	12	26	38	22.5		10	4	0.285714	0.622222	2500
Adrspach	10	19	5	13	26	39	35.1					0.541311	2500
Adrspach	10	13	12	14	26	40	18.9		6	7	0.538462	0.687831	2500
Adrspach	10	10	19	14	26	41	11.4					0.877193	2500
Adrspach	10	19	34	14	26	42	36.9		15	4	0.210526	0.514905	2500
Adrspach	10	21	40	14	26	43	39.9		14	7	0.333333	0.526316	2500
Adrspach	10	10	49	14	26	44	29.1					0.343643	2500
Adrspach	10	8	12	15	26	45	11.8		6	2	0.25	0.677966	2500
Adrspach	10	8	14	15	26	46	11.2					0.714286	2500
Adrspach	10	19	46	15	26	47	26.6		11	8	0.421053	0.714286	2500
Adrspach	10	13	10	16	26	48	16.7		9	4	0.307692	0.778443	2500
Adrspach	10	20	20	16	26	49	21.6		12	8	0.4	0.925926	2500
Adrspach	10	11	24	16	26	50	14.7		9	2	0.181818	0.748299	2500
Adrspach	10	14	27	16	26	51	31.5		12	2	0.142857	0.444444	2500
Adrspach	10	18	43	16	26	52	19.1		13	5	0.277778	0.942408	2500
Adrspach	10	18	48	16	26	53	33.6		12	6	0.333333	0.535714	2500
Adrspach	10	13	50	16	26	54	16.6					0.783133	2500
Adrspach	10	20	5	17	11	55	43.6		9	11	0.55	0.458716	2500
Adrspach	10	20	17	17	26	56	24.2		14	6	0.3	0.826446	2500
Adrspach	10	17	29	17	26	57	28.4		12	5	0.294118	0.598592	2500
Adrspach	10	20	44	17	26	58	25.6		14	6	0.3	0.78125	2500
Adrspach	10	9	19	18	26	59	15.3		5	4	0.444444	0.588235	2500
Adrspach	10	3	47	18	26	60	22.6					0.132743	2500
Adrspach	10	11	26	19	26	61	16.1					0.68323	2500
Adrspach	10	19	50	19	26	62	33.7		14	5	0.263158	0.563798	2500
Adrspach	10	14	1	20	26	63	27.8					0.503597	2500
Adrspach	10	18	18	20	11	64	32.5		3	15	0.833333	0.553846	2500
Adrspach	10	7	20	20	26	65	13.3					0.526316	2500
Adrspach	10	11	22	20	26	66	16.4		5	6	0.545455	0.670732	2500
Adrspach	10	22	49	20	26	67	37.6		15	7	0.318182	0.585106	2500
Adrspach	10	8	50	21	26	68	11.3					0.707965	2500
Adrspach	10	6	15	22	26	69	9.3		4	2	0.333333	0.645161	2500
Adrspach	10	12	26	22	11	70	12.2		4	8	0.666667	0.983607	2500
Adrspach	10	20	45	22	26	71	33.7		14	6	0.3	0.593472	2500
Adrspach	10	7	3	23	26	72	10.9		4	3	0.428571	0.642202	2500
Adrspach	10	7	5	24	26	73	10.7		3	4	0.571429	0.654206	2500
Adrspach	10	21	46	24	26	74	33.1		15	6	0.285714	0.634441	2500
Adrspach	10	13	50	24	26	75	18.6		10	3	0.230769	0.698925	2500
Adrspach	10	19	6	25	26	76	24.8		11	8	0.421053	0.766129	2500
Adrspach	10	17	45	25	26	77	21.9		10	7	0.411765	0.776256	2500
Adrspach	10	18	50	25	26	78	24.9		10	8	0.444444	0.722892	2500
Adrspach	10	14	5	26	26	79	17.1		10	4	0.285714	0.818713	2500
Adrspach	10	14	47	26	26	80	18.8		8	6	0.428571	0.744681	2500
Adrspach	10	20	20	27	11	81	36.2		4	16	0.8	0.552486	2500
Adrspach	10	14	47	27	26	82	15.4		8	6	0.428571	0.909091	2500
Adrspach	10	20	43	29	26	83	44.6		11	9	0.45	0.44843	2500
Adrspach	10	17	9	31	26	84	25.9		2	15	0.882353	0.656371	2500
Adrspach	10	14	44	31	26	85	26.8					0.522388	2500
Adrspach	10	16	2	32	11	86	32.7		5	11	0.6875	0.489297	2500
Adrspach	10	16	9	33	26	87	19.3		5	11	0.6875	0.829016	2500
Adrspach	10	15	32	34	26	88	32.2		14	1	0.0666667	0.465839	2500
Adrspach	10	14	46	35	26	89	27.8		4	10	0.714286	0.503597	2500
Adrspach	10	18	34	36	26	90	23.2		11	7	0.388889	0.775862	2500
Adrspach	10	12	42	38	26	91	21.3		6	6	0.5	0.56338	2500
Adrspach	10	18	5	39	26	92	31.6		11	7	0.388889	0.56962	2500
Adrspach	10	5	3	42	26	93	10.7		3	2	0.4	0.46729	2500
Adrspach	10	11	9	42	26	94	14.6		2	9	0.818182	0.753425	2500
Adrspach	10	8	15	42	26	95	24.6					0.325203	2500
Adrspach	10	17	39	42	26	96	26.2		6	11	0.647059	0.648855	2500
Adrspach	10	7	4	43	26	97	10.6		2	5	0.714286	0.660377	2500
Adrspach	10	7	4	43	26	98	14.6					0.479452	2500
Adrspach	10	21	9	43	11	99	38.2		9	12	0.571429	0.549738	2500
Adrspach	10	12	12	43	26	100	16.3		6	6	0.5	0.736196	2500
Adrspach	10	9	3	44	26	101	22.2					0.405405	2500
Adrspach	10	12	13	44	26	102	15.4		6	6	0.5	0.779221	2500
Adrspach	10	14	29	44	11	103	41.9		10	4	0.285714	0.334129	2500
Adrspach	10	15	6	45	26	104	17.6		6	9	0.6	0.852273	2500
Adrspach	10	12	12	45	26	105	20.2		4	8	0.666667	0.594059	2500
Adrspach	10	6	15	45	26	106	8.4		2	4	0.666667	0.714286	2500
Adrspach	10	15	4	46	26	107	21.9		7	8	0.533333	0.684932	2500
Adrspach	10	8	7	46	26	108	10.3		3	5	0.625	0.776699	2500
Adrspach	10	13	9	46	26	109	19.5		4	9	0.692308	0.666667	2500
Adrspach	10	15	4	47	26	110	16.5		7	8	0.533333	0.909091	2500
Adrspach	10	9	6	47	26	111	13.3					0.676692	2500
Adrspach	10	11	7	47	26	112	12.3		5	6	0.545455	0.894309	2500
Adrspach	10	15	16	47	26	113	23.7		4	11	0.733333	0.632911	2500
Adrspach	10	11	20	48	26	114	19.6		6	5	0.454545	0.561224	2500
Adrspach	10	9	44	48	26	115	11.3					0.79646	2500
Adrspach	10	14	50	48	26	116	44.1		12	2	0.142857	0.31746	2500
Adrspach	10	16	3	49	26	117	20.3		6	10	0.625	0.788177	2500
Adrspach	10	14	5	49	26	118	25.6		4	10	0.714286	0.546875	2500
Adrspach	10	8	6	49	26	119	11.1					0.720721	2500
Adrspach	10	11	14	49	26	120	16.1		5	6	0.545455	0.68323	2500
Adrspach	10	14	8	50	26	121	29.1		12	2	0.142857	0.4811	2500
Adrspach	10	9	13	50	26	122	11.5		4	5	0.555556	0.782609	2500
Adrspach	11	19	0	0	26	1	33.5		6	13	0.684211	0.567164	2500
Adrspach	11	21	21	0	26	2	33.3		14	7	0.333333	0.630631	2500
Adrspach	11	16	35	0	26	3	25.4		2	14	0.875	0.629921	2500
Adrspach	11	21	50	0	26	4	35.9		7	14	0.666667	0.584958	2500
Adrspach	11	23	17	1	26	5	39.6		10	13	0.565217	0.580808	2500
Adrspach	11	19	42	1	26	6	28.2		6	13	0.684211	0.673759	2500
Adrspach	11	21	43	1	26	7	33.4		8	13	0.619048	0.628743	2500
Adrspach	11	19	46	1	26	8	23.4		7	12	0.631579	0.811966	2500
Adrspach	11	20	16	2	26	9	23.2		9	11	0.55	0.862069	2500
Adrspach	11	18	18	2	26	10	26.7		13	5	0.277778	0.674157	2500
Adrspach	11	23	21	2	26	11	38.2		16	7	0.304348	0.602094	2500
Adrspach	11	20	23	2	26	12	27.8		15	5	0.25	0.719424	2500
Adrspach	11	24	30	2	26	13	51.7		13	11	0.458333	0.464217	2500
Adrspach	11	22	41	2	26	14	39.2		4	18	0.818182	0.561224	2500
Adrspach	11	20	46	2	26	15	25.4		10	10	0.5	0.787402	2500
Adrspach	11	22	4	3	26	16	34.7		14	8	0.363636	0.634006	2500
Adrspach	11	18	22	3	26	17	32.2		13	5	0.277778	0.559006	2500
Adrspach	11	15	24	3	26	18	15.4		9	6	0.4	0.974026	2500
Adrspach	11	20	43	3	26	19	29.9		10	10	0.5	0.668896	2500
Adrspach	11	18	49	3	26	20	18.1		10	8	0.444444	0.994475	2500
Adrspach	11	21	18	4	26	21	40.2		1	20	0.952381	0.522388	2500
Adrspach	11	18	41	4	26	22	26.3		6	12	0.666667	0.684411	2500
Adrspach	11	19	42	4	26	23	20.9		5	14	0.736842	0.909091	2500
Adrspach	11	22	20	5	26	24	38.8		12	10	0.454545	0.56701	2500
Adrspach	11	19	24	5	26	25	21.6		12	7	0.368421	0.87963	2500
Adrspach	11	15	45	5	26	26	18.3		5	10	0.666667	0.819672	2500
Adrspach	11	17	50	5	26	27	16.7		8	9	0.529412	1.01796	2500
Adrspach	11	18	4	6	26	28	25.7		10	8	0.444444	0.700389	2500
Adrspach	11	17	15	6	26	29	27.8		8	9	0.529412	0.611511	2500
Adrspach	11	22	23	6	26	30	4.2		15	7	0.318182	5.2381	2500
Adrspach	11	20	41	6	26	31	30.6		11	9	0.45	0.653595	2500
Adrspach	11	19	44	6	26	32	23.7		6	13	0.684211	0.801688	2500
Adrspach	11	22	49	6	26	33	34.7		10	12	0.545455	0.634006	2500
Adrspach	11	19	50	6	26	34	21.1		11	8	0.421053	0.900474	2500
Adrspach	11	18	10	7	26	35	25.6		8	10	0.555556	0.703125	2500
Adrspach	11	13	19	7	26	36	13.5		6	7	0.538462	0.962963	2500
Adrspach	11	23	26	7	26	37	36.7		13	10	0.434783	0.626703	2500
Adrspach	11	16	45	7	26	38	16.5		6	10	0.625	0.969697	2500
Adrspach	11	20	48	7	26	39	23.8		9	11	0.55	0.840336	2500
Adrspach	11	19	13	8	26	40	28.5		11	8	0.421053	0.666667	2500
Adrspach	11	10	18	8	26	41	17.7		8	2	0.2	0.564972	2500
Adrspach	11	21	21	8	26	42	29.2		13	8	0.380952	0.719178	2500
Adrspach	11	20	41	8	26	43	31.6		8	12	0.6	0.632911	2500
Adrspach	11	19	50	8	26	44	21.9		9	10	0.526316	0.86758	2500
Adrspach	11	18	42	9	26	45	19.2		10	8	0.444444	0.9375	2500
Adrspach	11	18	43	9	26	46	18.5		12	6	0.333333	0.972973	2500
Adrspach	11	11	1	10	26	47	14.9		8	3	0.272727	0.738255	2500
Adrspach	11	20	8	10	26	48	32.1		9	11	0.55	0.623053	2500
Adrspach	11	14	12	10	26	49	20.2		10	4	0.285714	0.693069	2500
Adrspach	11	12	14	10	26	50	11.8		1	11	0.916667	1.01695	2500
Adrspach	11	16	17	10	26	51	23.5		8	8	0.5	0.680851	2500
Adrspach	11	11	22	10	26	52	14.4					0.763889	2500
Adrspach	11	12	26	10	26	53	19.5		8	4	0.333333	0.615385	2500
Adrspach	11	22	39	10	26	54	42.7		10	12	0.545455	0.515222	2500
Adrspach	11	19	49	10	26	55	24.8		10	9	0.473684	0.766129	2500
Adrspach	11	24	4	11	26	56	38.2		16	8	0.333333	0.628272	2500
Adrspach	11	17	19	11	26	57	19.2		10	7	0.411765	0.885417	2500
Adrspach	11	16	23	11	26	58	22.8		12	4	0.25	0.701754	2500
Adrspach	11	15	30	11	26	59	25.2		6	9	0.6	0.595238	2500
Adrspach	11	20	40	11	26	60	25.7		16	4	0.2	0.77821	2500
Adrspach	11	18	49	11	26	61	23.2		7	11	0.611111	0.775862	2500
Adrspach	11	14	10	12	26	62	17.3		9	5	0.357143	0.809249	2500
Adrspach	11	18	26	12	26	63	22.3		9	9	0.5	0.807175	2500
Adrspach	11	15	30	12	26	64	16.9		8	7	0.466667	0.887574	2500
Adrspach	11	13	42	13	26	65	16.6		10	3	0.230769	0.783133	2500
Adrspach	11	12	43	13	26	66	16.4		6	6	0.5	0.731707	2500
Adrspach	11	13	49	13	26	67	15.5		5	8	0.615385	0.83871	2500
Adrspach	11	20	23	14	26	68	27.8		13	7	0.35	0.719424	2500
Adrspach	11	23	16	15	26	69	36.1		12	11	0.478261	0.637119	2500
Adrspach	11	18	19	15	26	70	22.4		11	7	0.388889	0.803571	2500
Adrspach	11	18	22	15	26	71	23.1		11	7	0.388889	0.779221	2500
Adrspach	11	22	31	15	26	72	32.5		15	7	0.318182	0.676923	2500
Adrspach	11	21	40	15	26	73	32.9		4	17	0.809524	0.638298	2500
Adrspach	11	19	41	15	26	74	22.9		9	10	0.526316	0.829694	2500
Adrspach	11	19	49	15	26	75	27.2		8	11	0.578947	0.698529	2500
Adrspach	11	14	18	16	26	76	21.3		12	2	0.142857	0.657277	2500
Adrspach	11	19	23	16	26	77	25.1		12	7	0.368421	0.756972	2500
Adrspach	11	20	33	16	26	78	36.9		2	18	0.9	0.542005	2500
Adrspach	11	17	40	16	26	79	23.8		8	9	0.529412	0.714286	2500
Adrspach	11	21	45	16	26	80	32.8		9	12	0.571429	0.640244	2500
Adrspach	11	21	9	17	26	81	37.7		10	11	0.52381	0.557029	2500
Adrspach	11	21	15	17	26	82	32.5		14	7	0.333333	0.646154	2500
Adrspach	11	16	16	17	26	83	19.8		8	8	0.5	0.808081	2500
Adrspach	11	17	33	17	26	84	21.5		12	5	0.294118	0.790698	2500
Adrspach	11	21	48	17	26	85	29.2		10	11	0.52381	0.719178	2500
Adrspach	11	19	15	18	26	86	28.3		8	11	0.578947	0.671378	2500
Adrspach	11	19	30	18	26	87	27.8		11	8	0.421053	0.683453	2500
Adrspach	11	17	35	18	26	88	22.6		11	6	0.352941	0.752212	2500
Adrspach	11	18	38	18	26	89	24.2		3	15	0.833333	0.743802	2500
Adrspach	11	17	46	18	26	90	14.9		15	2	0.117647	1.14094	2500
Adrspach	11	11	10	19	26	91	12.4					0.887097	2500
Adrspach	11	23	14	19	26	92	30.5		11	12	0.521739	0.754098	2500
Adrspach	11	19	31	19	26	93	22.1		11	8	0.421053	0.859729	2500
Adrspach	11	16	32	19	26	94	21.5		9	7	0.4375	0.744186	2500
Adrspach	11	18	34	19	26	95	23.8		10	8	0.444444	0.756303	2500
Adrspach	11	20	42	19	26	96	21.9		12	8	0.4	0.913242	2500
Adrspach	11	21	44	19	26	97	28.5		10	11	0.52381	0.736842	2500
Adrspach	11	22	47	19	26	98	32.9		11	11	0.5	0.668693	2500
Adrspach	11	20	17	20	26	99	30.4		12	8	0.4	0.657895	2500
Adrspach	11	9	18	20	26	100	10.5		6	3	0.333333	0.857143	2500
Adrspach	11	21	26	20	26	101	30.9		10	11	0.52381	0.679612	2500
Adrspach	11	20	30	20	26	102	26.9		13	7	0.35	0.743494	2500
Adrspach	11	19	39	20	26	103	27.6		8	11	0.578947	0.688406	2500
Adrspach	11	18	46	20	26	104	22.2		9	9	0.5	0.810811	2500
Adrspach	11	20	16	21	26	105	29.1		13	7	0.35	0.687285	2500
Adrspach	11	18	18	21	26	106	23.3		12	6	0.333333	0.772532	2500
Adrspach	11	20	30	21	26	107	22.5		10	10	0.5	0.888889	2500
Adrspach	11	20	39	21	26	108	27.9		10	10	0.5	0.716846	2500
Adrspach	11	13	50	21	26	109	13.6		8	5	0.384615	0.955882	2500
Adrspach	11	11	1	22	26	110	20.8		9	2	0.181818	0.528846	2500
Adrspach	11	22	9	22	26	111	31.9		14	8	0.363636	0.689655	2500
Adrspach	11	16	11	22	26	112	18.9		10	6	0.375	0.846561	2500
Adrspach	11	18	29	22	26	113	20.1		12	6	0.333333	0.895522	2500
Adrspach	11	21	31	22	26	114	30.5		14	7	0.333333	0.688525	2500
Adrspach	11	10	42	22	26	115	25.7		8	2	0.2	0.389105	2500
Adrspach	11	17	10	23	26	116	23.4		12	5	0.294118	0.726496	2500
Adrspach	11	15	30	23	26	117	24.1		8	7	0.466667	0.622407	2500
Adrspach	11	19	1	24	26	118	29.7		10	9	0.473684	0.639731	2500
Adrspach	11	13	3	24	26	119	14.4		10	3	0.230769	0.902778	2500
Adrspach	11	20	19	24	26	120	25.6		11	9	0.45	0.78125	2500
Adrspach	11	19	26	24	26	121	22.4		10	9	0.473684	0.848214	2500
Adrspach	11	21	28	24	26	122	28.5		13	8	0.380952	0.736842	2500
Adrspach	11	19	32	24	26	123	26.1		13	6	0.315789	0.727969	2500
Adrspach	11	19	4	25	26	124	26.2		10	9	0.473684	0.725191	2500
Adrspach	11	13	5	25	26	125	13.2		10	3	0.230769	0.984848	2500
Adrspach	11	17	42	25	26	126	22.1		11	6	0.352941	0.769231	2500
Adrspach	11	17	2	26	26	127	16.8		12	5	0.294118	1.0119	2500
Adrspach	11	18	4	26	26	128	24.1		11	7	0.388889	0.746888	2500
Adrspach	11	19	35	26	26	129	17.6		15	4	0.210526	1.07955	2500
Adrspach	11	20	41	26	26	130	19.1		12	8	0.4	1.04712	2500
Adrspach	11	7	32	27	26	131	15.9		5	2	0.285714	0.440252	2500
Adrspach	11	22	43	27	26	132	26.8		15	7	0.318182	0.820896	2500
Adrspach	11	22	4	28	26	133	35.8		15	7	0.318182	0.614525	2500
Adrspach	11	23	39	28	26	134	31.3		11	12	0.521739	0.734824	2500
Adrspach	11	21	39	28	26	135	27.2		14	7	0.333333	0.772059	2500
Adrspach	11	16	44	28	26	136	16.3		10	6	0.375	0.981595	2500
Adrspach	11	20	49	28	26	137	25.2		14	6	0.3	0.793651	2500
Adrspach	11	13	6	29	26	138	36.9		15	-2	-0.153846	0.352304	2500
Adrspach	11	20	18	29	26	139	32.7		14	6	0.3	0.611621	2500
Adrspach	11	20	35	29	26	140	22.1		13	7	0.35	0.904977	2500
Adrspach	11	19	42	29	26	141	21.2		14	5	0.263158	0.896226	2500
Adrspach	11	13	24	30	26	142	16.8					0.77381	2500
Adrspach	11	22	30	30	26	143	30.4		16	6	0.272727	0.723684	2500
Adrspach	11	20	35	30	26	144	19.1		9	11	0.55	1.04712	2500
Adrspach	11	19	35	30	26	145	31.7		8	11	0.578947	0.599369	2500
Adrspach	11	22	37	30	26	146	31.4		11	11	0.5	0.700637	2500
Adrspach	11	23	45	30	26	147	33.9		15	8	0.347826	0.678466	2500
Adrspach	11	20	12	31	26	148	33.6		17	3	0.15	0.595238	2500
Adrspach	11	19	32	31	26	149	27.4		12	7	0.368421	0.693431	2500
Adrspach	11	15	37	31	26	150	18.1		8	7	0.466667	0.828729	2500
Adrspach	11	10	39	31	26	151	15.4		8	2	0.2	0.649351	2500
Adrspach	11	20	45	31	26	152	26.8		15	5	0.25	0.746269	2500
Adrspach	11	8	50	31	26	153	15.6		5	3	0.375	0.512821	2500
Adrspach	11	13	6	32	26	154	19.5		12	1	0.0769231	0.666667	2500
Adrspach	11	22	9	32	26	155	36.9		18	4	0.181818	0.596206	2500
Adrspach	11	19	31	32	26	156	25.5		15	4	0.210526	0.745098	2500
Adrspach	11	22	44	32	26	157	28.8		12	10	0.454545	0.763889	2500
Adrspach	11	21	10	33	26	158	33.5		13	8	0.380952	0.626866	2500
Adrspach	11	16	4	34	26	159	17.1		10	6	0.375	0.935673	2500
Adrspach	11	24	8	34	26	160	43.1		14	10	0.416667	0.556845	2500
Adrspach	11	14	12	34	26	161	15.5		5	9	0.642857	0.903226	2500
Adrspach	11	14	21	34	26	162	21.4		8	6	0.428571	0.654206	2500
Adrspach	11	17	49	34	26	163	16.7		10	7	0.411765	1.01796	2500
Adrspach	11	19	1	35	26	164	25.9		13	6	0.315789	0.733591	2500
Adrspach	11	19	25	35	26	165	21.9		13	6	0.315789	0.86758	2500
Adrspach	11	18	33	35	26	166	21.9		8	10	0.555556	0.821918	2500
Adrspach	11	14	33	35	26	167	20.4		7	7	0.5	0.686275	2500
Adrspach	11	19	45	35	26	168	21.9		15	4	0.210526	0.86758	2500
Adrspach	11	19	46	35	26	169	17.8		10	9	0.473684	1.06742	2500
Adrspach	11	18	15	36	26	170	31.9		10	8	0.444444	0.564263	2500
Adrspach	11	19	20	36	26	171	35.2		12	7	0.368421	0.539773	2500
Adrspach	11	18	37	36	26	172	26.3		8	10	0.555556	0.684411	2500
Adrspach	11	21	38	36	26	173	36.4		13	8	0.380952	0.576923	2500
Adrspach	11	20	49	36	26	174	30.5		8	12	0.6	0.655738	2500
Adrspach	11	18	2	37	26	175	30.3		10	8	0.444444	0.594059	2500
Adrspach	11	20	24	37	26	176	25.2		12	8	0.4	0.793651	2500
Adrspach	11	17	26	37	26	177	18.8		15	2	0.117647	0.904255	2500
Adrspach	11	20	38	37	26	178	19.6		10	10	0.5	1.02041	2500
Adrspach	11	15	38	37	26	179	20.9		10	5	0.333333	0.717703	2500
Adrspach	11	14	45	37	26	180	19.6		10	4	0.285714	0.714286	2500
Adrspach	11	17	46	37	26	181	17.1		10	7	0.411765	0.994152	2500
Adrspach	11	21	4	38	26	182	31.9		16	5	0.238095	0.658307	2500
Adrspach	11	23	10	38	26	183	42.5		13	10	0.434783	0.541176	2500
Adrspach	11	22	26	38	26	184	26.1		9	13	0.590909	0.842912	2500
Adrspach	11	14	35	38	26	185	18.1		7	7	0.5	0.773481	2500
Adrspach	11	19	50	38	26	186	29.4		12	7	0.368421	0.646259	2500
Adrspach	11	18	12	39	26	187	26.5		10	8	0.444444	0.679245	2500
Adrspach	11	10	29	39	26	188	24.7					0.404858	2500
Adrspach	11	24	37	39	26	189	46.9		13	11	0.458333	0.511727	2500
Adrspach	11	22	39	39	26	190	41.7		13	9	0.409091	0.527578	2500
Adrspach	11	21	45	39	26	191	25.5		12	9	0.428571	0.823529	2500
Adrspach	11	17	6	41	26	192	33.6		13	4	0.235294	0.505952	2500
Adrspach	11	20	22	41	26	193	27.1		8	12	0.6	0.738007	2500
Adrspach	11	22	39	41	26	194	38.8		8	14	0.636364	0.56701	2500
Adrspach	11	18	40	41	26	195	27.7		6	12	0.666667	0.649819	2500
Adrspach	11	15	43	41	26	196	17.4		11	4	0.266667	0.862069	2500
Adrspach	11	21	1	42	26	197	25.6		8	13	0.619048	0.820312	2500
Adrspach	11	21	13	42	26	198	31.5		13	8	0.380952	0.666667	2500
Adrspach	11	20	18	42	26	199	26.9		8	12	0.6	0.743494	2500
Adrspach	11	18	35	42	26	200	20.6		9	9	0.5	0.873786	2500
Adrspach	11	16	37	42	26	201	16.3		8	8	0.5	0.981595	2500
Adrspach	11	13	1	43	26	202	13.2		6	7	0.538462	0.984848	2500
Adrspach	11	22	3	43	26	203	46.2		16	6	0.272727	0.47619	2500
Adrspach	11	21	31	43	26	204	27.2		8	13	0.619048	0.772059	2500
Adrspach	11	22	41	43	26	205	37.9		10	12	0.545455	0.580475	2500
Adrspach	11	16	47	43	26	206	17.8		13	3	0.1875	0.898876	2500
Adrspach	11	9	4	44	26	207	12.7		4	5	0.555556	0.708661	2500
Adrspach	11	6	8	44	26	208	10.5		3	3	0.5	0.571429	2500
Adrspach	11	20	12	45	26	209	31.4		11	9	0.45	0.636943	2500
Adrspach	11	19	19	45	26	210	34.4		9	10	0.526316	0.552326	2500
Adrspach	11	15	37	45	26	211	17.1		8	7	0.466667	0.877193	2500
Adrspach	11	15	18	46	26	212	14.4		6	9	0.6	1.04167	2500
Adrspach	11	18	20	46	26	213	26.9		12	6	0.333333	0.669145	2500
Adrspach	11	19	22	46	26	214	25.1		11	8	0.421053	0.756972	2500
Adrspach	11	22	40	46	26	215	28.7		10	12	0.545455	0.766551	2500
Adrspach	11	16	45	46	26	216	25.3		9	7	0.4375	0.632411	2500
Adrspach	11	22	9	47	26	217	32.3		15	7	0.318182	0.681115	2500
Adrspach	11	20	4	48	26	218	34.2		11	9	0.45	0.584795	2500
Adrspach	11	20	23	48	26	219	25.6		17	3	0.15	0.78125	2500
Adrspach	11	18	39	48	26	220	26.5		8	10	0.555556	0.679245	2500
Adrspach	11	21	46	48	26	221	28.2		17	4	0.190476	0.744681	2500
Adrspach	11	19	50	49	26	222	25.1		11	8	0.421053	0.756972	2500
Adrspach	11	18	3	50	26	223	23.1		10	8	0.444444	0.779221	2500
Adrspach	11	16	19	50	26	224	22.7		4	12	0.75	0.704846	2500
Adrspach	11	8	33	50	26	225	13.5					0.592593	2500
Adrspach	11	19	43	50	26	226	24.9		8	11	0.578947	0.763052	2500
Adrspach	12	21	6	1	26	1	37.9		14	7	0.333333	0.55409	2500
Adrspach	12	15	20	1	26	2	18.8		6	9	0.6	0.797872	2500
Adrspach	12	17	11	2	26	3	26.2		8	9	0.529412	0.648855	2500
Adrspach	12	19	27	2	26	4	21.7		13	6	0.315789	0.875576	2500
Adrspach	12	20	48	2	26	5	27.8		13	7	0.35	0.719424	2500
Adrspach	12	20	7	3	26	6	33.4		4	16	0.8	0.598802	2500
Adrspach	12	20	12	3	26	7	27.1		10	10	0.5	0.738007	2500
Adrspach	12	22	10	4	26	8	28.8		9	13	0.590909	0.763889	2500
Adrspach	12	23	16	5	26	9	36.1		10	13	0.565217	0.637119	2500
Adrspach	12	23	23	5	26	10	32.1		15	8	0.347826	0.716511	2500
Adrspach	12	19	41	5	26	11	33.1		7	12	0.631579	0.574018	2500
Adrspach	12	12	46	5	26	12	24.2		8	4	0.333333	0.495868	2500
Adrspach	12	18	7	6	26	13	21.4		5	13	0.722222	0.841121	2500
Adrspach	12	22	12	6	26	14	26.5		15	7	0.318182	0.830189	2500
Adrspach	12	21	19	6	26	15	32.2		10	11	0.52381	0.652174	2500
Adrspach	12	19	45	6	26	16	23.2		11	8	0.421053	0.818966	2500
Adrspach	12	16	5	7	26	17	15.9		2	14	0.875	1.00629	2500
Adrspach	12	20	25	7	26	18	21.3		9	11	0.55	0.938967	2500
Adrspach	12	22	38	7	26	19	31.9		14	8	0.363636	0.689655	2500
Adrspach	12	24	47	7	26	20	36.5		11	13	0.541667	0.657534	2500
Adrspach	12	13	10	8	26	21	26.6		10	3	0.230769	0.488722	2500
Adrspach	12	21	39	8	26	22	24.4		9	12	0.571429	0.860656	2500
Adrspach	12	15	9	9	26	23	23.7		11	4	0.266667	0.632911	2500
Adrspach	12	14	18	9	26	24	19.3		7	7	0.5	0.725389	2500
Adrspach	12	14	49	9	26	25	16.1		10	4	0.285714	0.869565	2500
Adrspach	12	14	8	11	26	26	24.7		10	4	0.285714	0.566802	2500
Adrspach	12	21	9	11	26	27	27.6		7	14	0.666667	0.76087	2500
Adrspach	12	15	17	11	26	28	18.7		8	7	0.466667	0.802139	2500
Adrspach	12	14	23	11	26	29	17.1		8	6	0.428571	0.818713	2500
Adrspach	12	19	11	12	26	30	25.5		5	14	0.736842	0.745098	2500
Adrspach	12	11	13	12	26	31	7.2					1.52778	2500
Adrspach	12	23	18	12	26	32	29.1		11	12	0.521739	0.790378	2500
Adrspach	12	21	20	12	26	33	25.2		10	11	0.52381	0.833333	2500
Adrspach	12	21	32	12	26	34	37.4		8	13	0.619048	0.561497	2500
Adrspach	12	14	40	12	26	35	19.7		8	6	0.428571	0.71066	2500
Adrspach	12	21	42	12	26	36	32.6		10	11	0.52381	0.644172	2500
Adrspach	12	20	45	12	26	37	23.7		11	9	0.45	0.843882	2500
Adrspach	12	15	6	13	26	38	19.9		14	1	0.0666667	0.753769	2500
Adrspach	12	18	7	13	26	39	26.5		13	5	0.277778	0.679245	2500
Adrspach	12	23	10	13	26	40	28.4		15	8	0.347826	0.809859	2500
Adrspach	12	22	17	13	26	41	28.7		14	8	0.363636	0.766551	2500
Adrspach	12	20	22	13	26	42	27.6		16	4	0.2	0.724638	2500
Adrspach	12	12	24	13	26	43	11.1					1.08108	2500
Adrspach	12	21	28	13	26	44	30.4		6	15	0.714286	0.690789	2500
Adrspach	12	17	38	13	26	45	15.1		13	4	0.235294	1.12583	2500
Adrspach	12	23	17	14	26	46	34.9		14	9	0.391304	0.659026	2500
Adrspach	12	17	22	14	26	47	18.6		13	4	0.235294	0.913978	2500
Adrspach	12	18	46	14	26	48	21.2		14	4	0.222222	0.849057	2500
Adrspach	12	13	5	15	26	49	14.1		10	3	0.230769	0.921986	2500
Adrspach	12	17	10	15	26	50	21.4		10	7	0.411765	0.794393	2500
Adrspach	12	17	10	15	26	51	21.5		10	7	0.411765	0.790698	2500
Adrspach	12	19	21	15	26	52	26.6		13	6	0.315789	0.714286	2500
Adrspach	12	18	29	15	26	53	27.3		9	9	0.5	0.659341	2500
Adrspach	12	20	43	15	26	54	21.6		13	7	0.35	0.925926	2500
Adrspach	12	21	49	15	26	55	26.5		12	9	0.428571	0.792453	2500
Adrspach	12	17	5	16	26	56	17.9		8	9	0.529412	0.949721	2500
Adrspach	12	11	8	16	26	57	16.4					0.670732	2500
Adrspach	12	18	14	16	26	58	24.2		13	5	0.277778	0.743802	2500
Adrspach	12	101	26	16	26	59	26.6		12	89	0.881188	3.79699	2500
Adrspach	12	12	11	17	26	60	10.3		9	3	0.25	1.16505	2500
Adrspach	12	17	15	17	26	61	33.1		11	6	0.352941	0.513595	2500
Adrspach	12	20	36	17	26	62	25.5		13	7	0.35	0.784314	2500
Adrspach	12	19	39	17	26	63	22.1		9	10	0.526316	0.859729	2500
Adrspach	12	21	45	17	26	64	28.4		9	12	0.571429	0.739437	2500
Adrspach	12	20	6	18	26	65	32.1		12	8	0.4	0.623053	2500
Adrspach	12	23	14	18	26	66	20.5		12	11	0.478261	1.12195	2500
Adrspach	12	17	21	18	26	67	28.2		9	8	0.470588	0.602837	2500
Adrspach	12	22	23	18	26	68	37.2		14	8	0.363636	0.591398	2500
Adrspach	12	11	26	18	26	69	17.8		8	3	0.272727	0.617978	2500
Adrspach	12	18	36	18	26	70	25.7		11	7	0.388889	0.700389	2500
Adrspach	12	23	7	19	26	71	32.9		11	12	0.521739	0.699088	2500
Adrspach	12	12	19	19	26	72	11.9					1.0084	2500
Adrspach	12	18	28	19	26	73	24.8		9	9	0.5	0.725806	2500
Adrspach	12	13	29	19	26	74	18.2		6	7	0.538462	0.714286	2500
Adrspach	12	20	34	19	26	75	28.9		6	14	0.7	0.692042	2500
Adrspach	12	22	46	19	26	76	27.2		12	10	0.454545	0.808824	2500
Adrspach	12	19	47	19	26	77	24.1		9	10	0.526316	0.788382	2500
Adrspach	12	21	24	20	26	78	29.8		9	12	0.571429	0.704698	2500
Adrspach	12	21	37	20	26	79	32.9		9	12	0.571429	0.638298	2500
Adrspach	12	14	5	21	26	80	14.8		6	8	0.571429	0.945946	2500
Adrspach	12	12	16	21	26	81	20.6		11	1	0.0833333	0.582524	2500
Adrspach	12	20	44	21	26	82	32.3		13	7	0.35	0.619195	2500
Adrspach	12	19	2	22	26	83	28.8		13	6	0.315789	0.659722	2500
Adrspach	12	12	9	22	26	84	20.1		9	3	0.25	0.597015	2500
Adrspach	12	21	19	22	26	85	42.2		3	18	0.857143	0.49763	2500
Adrspach	12	22	23	22	26	86	23.3		11	11	0.5	0.944206	2500
Adrspach	12	22	35	22	26	87	37.6		8	14	0.636364	0.585106	2500
Adrspach	12	16	49	22	26	88	23.3		8	8	0.5	0.686695	2500
Adrspach	12	18	7	23	26	89	24.5		12	6	0.333333	0.734694	2500
Adrspach	12	15	10	23	26	90	21.5		8	7	0.466667	0.697674	2500
Adrspach	12	12	12	23	26	91	15.9		9	3	0.25	0.754717	2500
Adrspach	12	17	13	23	26	92	21.4		11	6	0.352941	0.794393	2500
Adrspach	12	22	26	23	26	93	36.7		6	16	0.727273	0.599455	2500
Adrspach	12	18	26	23	26	94	25.7		10	8	0.444444	0.700389	2500
Adrspach	12	21	30	23	26	95	35.8		7	14	0.666667	0.586592	2500
Adrspach	12	17	39	23	26	96	25.7		11	6	0.352941	0.661479	2500
Adrspach	12	21	42	23	26	97	35.8		10	11	0.52381	0.586592	2500
Adrspach	12	16	47	23	26	98	15.2		8	8	0.5	1.05263	2500
Adrspach	12	18	2	24	26	99	22.9		12	6	0.333333	0.786026	2500
Adrspach	12	10	17	24	26	100	17.9		8	2	0.2	0.558659	2500
Adrspach	12	4	26	24	26	101	6.7		3	1	0.25	0.597015	2500
Adrspach	12	25	36	24	26	102	51.3		12	13	0.52	0.487329	2500
Adrspach	12	18	1	25	26	103	22.9		14	4	0.222222	0.786026	2500
Adrspach	12	13	5	25	26	104	18.9		8	5	0.384615	0.687831	2500
Adrspach	12	22	14	25	26	105	35.2		13	9	0.409091	0.625	2500
Adrspach	12	18	43	25	26	106	19.9		8	10	0.555556	0.904523	2500
Adrspach	12	16	7	26	26	107	20.9		8	8	0.5	0.76555	2500
Adrspach	12	14	23	26	26	108	16.3		10	4	0.285714	0.858896	2500
Adrspach	12	23	45	26	26	109	28.9		15	8	0.347826	0.795848	2500
Adrspach	12	12	3	27	26	110	14.1		11	1	0.0833333	0.851064	2500
Adrspach	12	12	11	27	26	111	16.6		9	3	0.25	0.722892	2500
Adrspach	12	15	16	27	26	112	18.3		11	4	0.266667	0.819672	2500
Adrspach	12	20	19	27	26	113	32.6		9	11	0.55	0.613497	2500
Adrspach	12	12	25	27	26	114	12.9		6	6	0.5	0.930233	2500
Adrspach	12	13	41	27	26	115	16.8		10	3	0.230769	0.77381	2500
Adrspach	12	17	3	28	26	116	16.4		8	9	0.529412	1.03659	2500
Adrspach	12	18	7	28	26	117	25.3		8	10	0.555556	0.711462	2500
Adrspach	12	20	13	28	26	118	25.6		12	8	0.4	0.78125	2500
Adrspach	12	18	46	28	26	119	21.3		11	7	0.388889	0.84507	2500
Adrspach	12	13	2	29	26	120	19.6		9	4	0.307692	0.663265	2500
Adrspach	12	16	8	29	26	121	23.1		10	6	0.375	0.692641	2500
Adrspach	12	20	9	29	26	122	31.4		12	8	0.4	0.636943	2500
Adrspach	12	16	18	29	26	123	16.1		11	5	0.3125	0.993789	2500
Adrspach	12	14	19	29	26	124	17.3		8	6	0.428571	0.809249	2500
Adrspach	12	17	25	29	26	125	22.3		14	3	0.176471	0.762332	2500
Adrspach	12	15	42	29	26	126	16.4		10	5	0.333333	0.914634	2500
Adrspach	12	17	47	29	26	127	18.9		11	6	0.352941	0.899471	2500
Adrspach	12	24	12	30	26	128	40.1		5	19	0.791667	0.598504	2500
Adrspach	12	12	14	30	26	129	20.5		8	4	0.333333	0.585366	2500
Adrspach	12	16	40	30	26	130	13.5		13	3	0.1875	1.18519	2500
Adrspach	12	17	14	31	26	131	18.8		13	4	0.235294	0.904255	2500
Adrspach	12	23	16	31	26	132	36.4		8	15	0.652174	0.631868	2500
Adrspach	12	19	21	31	26	133	25.3		10	9	0.473684	0.750988	2500
Adrspach	12	18	26	31	26	134	24.6		9	9	0.5	0.731707	2500
Adrspach	12	17	32	31	26	135	15.8		10	7	0.411765	1.07595	2500
Adrspach	12	19	48	31	26	136	22.4		8	11	0.578947	0.848214	2500
Adrspach	12	21	4	32	26	137	28.4		8	13	0.619048	0.739437	2500
Adrspach	12	21	8	32	26	138	29.2		13	8	0.380952	0.719178	2500
Adrspach	12	19	27	32	26	139	25.6		13	6	0.315789	0.742188	2500
Adrspach	12	18	37	32	26	140	29.4		8	10	0.555556	0.612245	2500
Adrspach	12	18	44	32	26	141	30.1		9	9	0.5	0.598007	2500
Adrspach	12	21	49	32	26	142	28.5		13	8	0.380952	0.736842	2500
Adrspach	12	16	7	33	26	143	21.6		14	2	0.125	0.740741	2500
Adrspach	12	18	12	33	26	144	21.9		10	8	0.444444	0.821918	2500
Adrspach	12	16	15	33	26	145	19.4		3	13	0.8125	0.824742	2500
Adrspach	12	14	19	33	26	146	13.5					1.03704	2500
Adrspach	12	22	43	33	26	147	32.4		10	12	0.545455	0.679012	2500
Adrspach	12	22	2	34	26	148	25.7		16	6	0.272727	0.856031	2500
Adrspach	12	16	28	34	26	149	25.8		8	8	0.5	0.620155	2500
Adrspach	12	20	36	34	26	150	20.9		11	9	0.45	0.956938	2500
Adrspach	12	14	8	35	26	151	14.1		10	4	0.285714	0.992908	2500
Adrspach	12	21	13	35	26	152	26.1		13	8	0.380952	0.804598	2500
Adrspach	12	18	20	35	26	153	20.3		10	8	0.444444	0.8867	2500
Adrspach	12	13	31	35	26	154	15.6					0.833333	2500
Adrspach	12	23	38	35	26	155	35.6		9	14	0.608696	0.646067	2500
Adrspach	12	20	45	35	26	156	20.5		11	9	0.45	0.97561	2500
Adrspach	12	19	49	35	26	157	14.1		8	11	0.578947	1.34752	2500
Adrspach	12	14	4	36	26	158	17.4		12	2	0.142857	0.804598	2500
Adrspach	12	8	12	36	26	159	10.2					0.784314	2500
Adrspach	12	5	13	36	26	160	14.5					0.344828	2500
Adrspach	12	16	21	36	26	161	18.4		13	3	0.1875	0.869565	2500
Adrspach	12	16	33	36	26	162	22.3		13	3	0.1875	0.717489	2500
Adrspach	12	16	47	36	26	163	15.4		12	4	0.25	1.03896	2500
Adrspach	12	20	4	37	26	164	28.3		13	7	0.35	0.706714	2500
Adrspach	12	13	6	37	26	165	24.3		8	5	0.384615	0.534979	2500
Adrspach	12	23	6	37	26	166	27.2		11	12	0.521739	0.845588	2500
Adrspach	12	20	15	37	26	167	26.7		14	6	0.3	0.749064	2500
Adrspach	12	18	17	37	26	168	18.1		11	7	0.388889	0.994475	2500
[truncated: 29,069 more rows]

## Sheet: spec_code
Tree species code
1	Scots pine
2	Scots pine
3	Norway spruce
4	Larix decidua
5	Pinus strobus
6	Acer pseudoplatanus
7	Acer platanoides
8	Fraxinus excelsior
9	Sorbus aucuparia
10	Ulmus spp.
11	Betula pendula
12	Quercus spp.
13	Carpinus betulus
14	Populus spp.
15	European beech
16	Alnus glutinosa
17	Alnus incana
18	Tilia cordata
19	Salix caprea
20	Prunus avium
21	Picea pungens
22	Ace campestre
23	Crataegus
24	pirus
25	Robinia pseudoacacia
26	Others
