# Supplementary material for: Modelling individual tree height to crown base of Norway spruce (Picea abies (L.) Karst.) and European beech (Fagus sylvatica L.)
Source: PLoS One. 2017 Oct 19;12(10):e0186394. doi: 10.1371/journal.pone.0186394 (PMC5648165; doi:10.1371/journal.pone.0186394)
Supplement: S1 Table — (ZIP) [file pone.0186394.s001.zip › zip_file/validation_spruce_PONE.xls]

## Sheet: main_data
plotid	treeid	Species	Aspect	year	dbh	height	plotid	slope	altitude	hcb	cl
501001	0.063	1	700	2009	32.4	10.715	501001	9	1250	1.295	9.42
501001	4.665	1	700	2009	30.9	10.832	501001	9	1250	0.963	9.869
501001	6.159	1	700	2009	30.4	9.104	501001	9	1250	1.667	7.437
501002	-10.776	1	200	2009	34.6		501002	15	780
501002	-5.023	1	200	2009	44.9	25.652	501002	15	780	14.434	11.218
501002	-1.862	1	200	2009	33.8	22.291	501002	15	780	11.609	10.682
501002	-1.666	1	200	2009	37.3		501002	15	780
501002	-0.464	1	200	2009	17.5	16.825	501002	15	780	11.742	5.083
501002	-0.068	1	200	2009	24.8	16.343	501002	15	780	11.775	4.568
501002	0.119	1	200	2009	38.8	27.111	501002	15	780	13.473	13.638
501002	2.168	1	200	2009	31.7		501002	15	780
501002	4.706	1	200	2009	30.6		501002	15	780
501002	5.461	1	200	2009	38.1		501002	15	780
501002	6.255	50	200	2009	33.2	23.382	501002	15	780	7.892	15.49
501002	6.574	1	200	2009	32.1		501002	15	780
501002	8.326	1	200	2009	42.6	25.229	501002	15	780	11.846	13.383
501002	11.489	1	200	2009	36.2		501002	15	780
501003	-10.251	1	700	2009	30.6		501003	9	1019
501003	-8.763	1	700	2009	36.3		501003	9	1019
501003	-7.711	1	700	2009	36.8		501003	9	1019
501003	-7.406	1	700	2009	34		501003	9	1019
501003	-5.691	1	700	2009	31		501003	9	1019
501003	-4.68	1	700	2009	33.3		501003	9	1019
501003	-3.902	1	700	2009	36.2		501003	9	1019
501003	-3.387	1	700	2009	35		501003	9	1019
501003	-2.535	1	700	2009	32		501003	9	1019
501003	-2.108	1	700	2009	24.9	21.778	501003	9	1019	12.354	9.424
501003	-1.26	1	700	2009	28.4		501003	9	1019
501003	0.748	1	700	2009	36.2		501003	9	1019
501003	1.258	1	700	2009	35.6	23.348	501003	9	1019	12.053	11.295
501003	2.044	1	700	2009	36.3	25.317	501003	9	1019	10.668	14.649
501003	2.206	1	700	2009	31.6		501003	9	1019
501003	2.716	1	700	2009	35.2		501003	9	1019
501003	5.417	1	700	2009	38.2		501003	9	1019
501003	5.985	1	700	2009	32	21.187	501003	9	1019	10.305	10.882
501003	6.196	1	700	2009	31.6		501003	9	1019
501003	7.539	1	700	2009	42.1	24.699	501003	9	1019	9.481	15.218
501003	9.236	1	700	2009	39.5		501003	9	1019
501003	10.455	1	700	2009	34.3		501003	9	1019
501003	10.839	1	700	2009	31.8		501003	9	1019
501004	-8.146	1	200	2009	35.7		501004	30	1079
501004	-6.141	1	200	2009	18.8		501004	30	1079
501004	-4.581	1	200	2009	42.1		501004	30	1079
501004	-2.844	1	200	2009	18.5		501004	30	1079
501004	-1.927	1	200	2009	29.7	15.398	501004	30	1079	2.897	12.501
501004	-1.674	1	200	2009	21.4		501004	30	1079
501004	-1.505	1	200	2009	18.9	9.976	501004	30	1079	4.799	5.177
501004	1.209	1	200	2009	22.6	11.707	501004	30	1079	3.694	8.013
501004	6.294	1	200	2009	27.7	15.215	501004	30	1079	3.857	11.358
501004	6.356	1	200	2009	35.6	17.442	501004	30	1079	3.285	14.157
501005	-10.904	50	800	2009	52.2		501005	4	735
501005	-10.44	50	800	2009	63	32.797	501005	4	735	10.157	22.64
501005	-3.032	1	800	2009	32.6		501005	4	735
501005	-2.927	1	800	2009	32.4	29.215	501005	4	735	16.089	13.126
501005	-2.819	1	800	2009	34.8		501005	4	735
501005	-0.846	30	800	2009	37.1	30.195	501005	4	735	19.584	10.611
501005	0.285	1	800	2009	37.6	31.83	501005	4	735	8.869	22.961
501005	1.25	1	800	2009	32.8		501005	4	735
501005	1.858	1	800	2009	33		501005	4	735
501005	2.603	1	800	2009	42.8		501005	4	735
501005	2.859	1	800	2009	27.2	26.624	501005	4	735	12.317	14.307
501005	3.591	50	800	2009	17.2		501005	4	735
501005	4.181	1	800	2009	36.2		501005	4	735
501005	6.321	1	800	2009	20.2	15.482	501005	4	735	7.519	7.963
501005	7.153	1	800	2009	34		501005	4	735
501005	11.921	1	800	2009	41	32.203	501005	4	735	13.81	18.393
501006	-10.597	1	900	2009	31.4		501006	12	880
501006	-8.552	1	900	2009	39.2	30.673	501006	12	880	14.772	15.901
501006	-6.866	1	900	2009	44.8	30.485	501006	12	880	14.409	16.076
501006	-3.987	1	900	2009	31.6	26.209	501006	12	880	18.412	7.797
501006	-3.526	1	900	2009	35.2	28.876	501006	12	880	16.808	12.068
501006	-1.185	1	900	2009	29.6		501006	12	880
501006	1.263	1	900	2009	50	34.41	501006	12	880	16.372	18.038
501006	1.39	1	900	2009	30		501006	12	880
501006	2.699	1	900	2009	31.6		501006	12	880
501006	2.905	1	900	2009	33		501006	12	880
501006	4.617	1	900	2009	39.6		501006	12	880
501006	5.529	1	900	2009	33.7		501006	12	880
501008	-11.23	1	800	2009	30.4		501008	31	1120
501008	-8.43	1	800	2009	35.5		501008	31	1120
501008	-7.968	1	800	2009	40.4		501008	31	1120
501008	-6.811	1	800	2009	42.5	21.549	501008	31	1120	2.312	19.237
501008	-5.061	1	800	2009	51.3	23.428	501008	31	1120	3.181	20.247
501008	-4.6	1	800	2009	21.4		501008	31	1120
501008	-4.559	1	800	2009	23.2		501008	31	1120
501008	-4.21	1	800	2009	16.9		501008	31	1120
501008	-1.055	1	800	2009	36.8		501008	31	1120
501008	0.03	1	800	2009	22.2	14.07	501008	31	1120	6.231	7.839
501008	2.496	1	800	2009	23.8		501008	31	1120
501008	2.967	1	800	2009	39.2	18.556	501008	31	1120	4.382	14.174
501008	3.121	1	800	2009	23.7		501008	31	1120
501008	4.274	1	800	2009	28		501008	31	1120
501008	8.173	1	800	2009	33	15.499	501008	31	1120	3.071	12.428
501009	-0.705	1	500	2009	15	7.953	501009	18	875	0.73	7.223
501010	-4.168	1	400	2009	18.1		501010	10	1225
501010	-4.038	1	400	2009	19.6		501010	10	1225
501010	-1.08	1	400	2009	12.7		501010	10	1225
501010	-0.49	1	400	2009	22.7	7.13	501010	10	1225	1.397	5.733
501010	0.347	1	400	2009	15.6	5.286	501010	10	1225	1.694	3.592
501010	1.613	1	400	2009	10.4	4.397	501010	10	1225	1.243	3.154
501010	2.63	1	400	2009	17.6		501010	10	1225
501010	2.655	1	400	2009	17.8	5.763	501010	10	1225	1.738	4.025
501010	3.104	1	400	2009	37.2		501010	10	1225
501010	4.119	1	400	2009	25.8		501010	10	1225
501010	4.356	1	400	2009	15.8		501010	10	1225
501010	5.678	1	400	2009	24.8	9.259	501010	10	1225	1.856	7.403
501011	-3.731	1	300	2009	20.8	9.025	501011	10	930	0.565	8.46
501011	-1.691	1	300	2009	18.4	9.39	501011	10	930	0.381	9.009
501011	-1.155	1	300	2009	10	2.649	501011	10	930	0.809	1.84
501011	1.498	1	300	2009	14.1	8.441	501011	10	930	0.983	7.458
501011	2.589	1	300	2009	14.5	8.581	501011	10	930	0.653	7.928
501012	-10.626	1	300	2009	34		501012	13	873
501012	-10.452	1	300	2009	51.6	29.896	501012	13	873	9.694	20.202
501012	-6.727	1	300	2009	31.2		501012	13	873
501012	-6.243	1	300	2009	37.8		501012	13	873
501012	-1.478	1	300	2009	33		501012	13	873
501012	-1.336	1	300	2009	38.8		501012	13	873
501012	-0.84	1	300	2009	31.8	24.829	501012	13	873	9.042	15.787
501012	1.25	1	300	2009	39.8	26.895	501012	13	873	12.719	14.176
501012	2.41	1	300	2009	32.8		501012	13	873
501012	3.161	1	300	2009	34.7	22.83	501012	13	873	5.345	17.485
501012	3.737	1	300	2009	36.4		501012	13	873
501012	4.144	1	300	2009	47.2	29.488	501012	13	873	5.64	23.848
501012	7.365	1	300	2009	39.4		501012	13	873
501012	8.61	1	300	2009	31.2		501012	13	873
501012	9.294	1	300	2009	38.4		501012	13	873
501012	10.717	1	300	2009	37.6		501012	13	873
501013	-8.527	1	300	2009	39	32.288	501013	18	602	17.634	14.654
501013	-8.469	1	300	2009	43.5		501013	18	602
501013	-7.85	1	300	2009	41.2	34.264	501013	18	602	14.977	19.287
501013	-5.097	1	300	2009	57.8	34.438	501013	18	602	12.257	22.181
501013	-3.322	1	300	2009	47	34.979	501013	18	602	14.933	20.046
501013	-1.817	1	300	2009	31.8		501013	18	602
501013	0.125	1	300	2009	30.2		501013	18	602
501013	0.681	1	300	2009	25.5	26.501	501013	18	602	9.07	17.431
501013	1.045	1	300	2009	30.8		501013	18	602
501013	1.078	1	300	2009	58.2		501013	18	602
501013	2.852	1	300	2009	20	20.78	501013	18	602	14.711	6.069
501013	3.354	1	300	2009	40.8		501013	18	602
501013	7.814	1	300	2009	40.5		501013	18	602
501013	8.007	1	300	2009	52.8		501013	18	602
501013	8.648	1	300	2009	49		501013	18	602
501013	8.808	1	300	2009	42		501013	18	602
501013	9.244	50	300	2009	40.8	27.034	501013	18	602	6.257	20.777
501014	-2.455	1	700	2009	18.2	10.725	501014	14	795	0.615	10.11
501014	-0.114	64	700	2009	11.7	9.102	501014	14	795	2.469	6.633
501014	0.501	1	700	2009	9.6	7.242	501014	14	795	0.901	6.341
501014	1.101	1	700	2009	13.7	9.642	501014	14	795	1.286	8.356
501014	2.295	1	700	2009	12	9.005	501014	14	795	1.211	7.794
501014	2.761	1	700	2009	15.5	10.763	501014	14	795	0.845	9.918
501014	4.395	1	700	2009	15.3		501014	14	795
501015	-8.676	1	700	2009	37		501015	9	946
501015	-6.911	1	700	2009	30.6		501015	9	946
501015	-5.137	1	700	2009	37.7	31.876	501015	9	946	13.917	17.959
501015	-3.464	1	700	2009	30.2	27.27	501015	9	946	9.174	18.096
501015	1.075	50	700	2009	44.5		501015	9	946
501015	1.126	50	700	2009	33.8	17.849	501015	9	946	2.957	14.892
501015	3.568	1	700	2009	34.3	26.475	501015	9	946	11.57	14.905
501015	3.665	1	700	2009	30.5	30.685	501015	9	946	7.282	23.403
501015	4.961	1	700	2009	28.2		501015	9	946
501015	5.738	1	700	2009	30.2		501015	9	946
501015	8.317	1	700	2009	36.6	27.274	501015	9	946	8.108	19.166
501015	8.532	1	700	2009	33.1		501015	9	946
501015	11.802	1	700	2009	37		501015	9	946
501016	-0.911	1	700	2009	19	9.871	501016	12	886	1.621	8.25
501016	1.318	1	700	2009	18.8	9.949	501016	12	886	0.612	9.337
501016	2.89	1	700	2009	11.4	8.971	501016	12	886	0.589	8.382
501017	-3.055	30	500	2009	11.1	5.157	501017	4	685	0.402	4.755
501017	-0.793	30	500	2009	7.8	4.725	501017	4	685	0.041	4.684
501017	10.735	1	500	2009	45.6	26.415	501017	4	685	11.519	14.896
501018	-10.671	1	500	2009	32.1		501018	15	630
501018	-9.442	1	500	2009	38.8		501018	15	630
501018	-9.397	1	500	2009	42.2	34.572	501018	15	630	17.82	16.752
501018	-8.348	1	500	2009	35.9	34.466	501018	15	630	17.453	17.013
501018	-5.925	1	500	2009	35.6		501018	15	630
501018	-4.367	1	500	2009	33.8		501018	15	630
501018	-4.059	1	500	2009	38.4	33.702	501018	15	630	16.455	17.247
501018	-1.771	1	500	2009	47.2	36.767	501018	15	630	13.64	23.127
501018	-0.924	1	500	2009	38.1		501018	15	630
501018	1.4	1	500	2009	44.9	29.491	501018	15	630	13.096	16.395
501018	4.001	1	500	2009	40.2		501018	15	630
501018	6.427	1	500	2009	44.2		501018	15	630
501018	8.831	1	500	2009	54.8	34.743	501018	15	630	11.45	23.293
501019	-2.998	64	700	2009	19.2	10.329	501019	12	820	3.602	6.727
501019	-2.39	1	700	2009	13	7.996	501019	12	820	0.917	7.079
501019	-2.008	30	700	2009	19.1	8.815	501019	12	820	2.617	6.198
501019	-1.905	1	700	2009	11.3	7.355	501019	12	820	0.938	6.417
501019	-1.759	1	700	2009	10.4	7.648	501019	12	820	0.76	6.888
501019	-0.703	1	700	2009	10.3		501019	12	820
501019	-0.478	1	700	2009	10.4		501019	12	820
501019	-0.007	1	700	2009	11.4	6.214	501019	12	820	0.711	5.503
501019	0.151	1	700	2009	11.4	7.062	501019	12	820	0.973	6.089
501019	1.503	1	700	2009	11.6		501019	12	820
501019	2.21	1	700	2009	12.2		501019	12	820
501019	2.363	1	700	2009	11.6		501019	12	820
501020	-3.535	1	900	2009	21.2		501020	23	830
501020	-2.313	1	900	2009	18.5	14.44	501020	23	830	7.474	6.966
501020	-2.265	1	900	2009	20		501020	23	830
501020	-1.196	1	900	2009	23.5		501020	23	830
501020	-0.741	1	900	2009	25.5	21.512	501020	23	830	10.738	10.774
501020	1.583	1	900	2009	14.6	11.944	501020	23	830	11.109	0.835
501020	3.02	1	900	2009	28.8	22.251	501020	23	830	8.498	13.753
501020	4.693	1	900	2009	20.4	22.618	501020	23	830	11.326	11.292
501020	5.466	1	900	2009	28.8		501020	23	830
501021	-5.432	1	700	2009	16.8	10.79	501021	20	800	1.7	9.09
501021	-1.895	1	700	2009	13.6	10.283	501021	20	800	1.83	8.453
501021	-0.964	1	700	2009	13.8	10.106	501021	20	800	1.87	8.236
501021	1.485	1	700	2009	16.2	10.537	501021	20	800	1.852	8.685
501021	1.506	1	700	2009	17.6		501021	20	800
501021	2.417	1	700	2009	16.2		501021	20	800
501021	2.986	1	700	2009	19.4	12.818	501021	20	800	2.301	10.517
501021	3.709	1	700	2009	18.5		501021	20	800
501023	-10.38	1	700	2009	36		501023	19	830
501023	-9.259	30	700	2009	53.4		501023	19	830
501023	-8.59	1	700	2009	33.2	33.788	501023	19	830	21.841	11.947
501023	-8.075	1	700	2009	46.6	37.912	501023	19	830	20.884	17.028
501023	-7.513	1	700	2009	47.4		501023	19	830
501023	-7.035	30	700	2009	44.8		501023	19	830
501023	-4.262	1	700	2009	33.4		501023	19	830
501023	-2.939	1	700	2009	55.8	38.663	501023	19	830	22.355	16.308
501023	-1.265	1	700	2009	36		501023	19	830
501023	-0.042	1	700	2009	39.6		501023	19	830
501023	0.475	1	700	2009	25.2	27.322	501023	19	830	19.547	7.775
501023	3.582	30	700	2009	52.4		501023	19	830
501023	3.986	30	700	2009	57		501023	19	830
501023	4.717	1	700	2009	30.6		501023	19	830
501023	4.999	30	700	2009	57.2	35.944	501023	19	830	26.139	9.805
501023	7.062	1	700	2009	36.8	32.112	501023	19	830	17.722	14.39
501023	11.229	1	700	2009	41.2	28.712	501023	19	830	18.126	10.586
501024	-1.578	1	900	2009	7.4		501024	7	1132
501025	-4.938	1	600	2009	23		501025	16	1046
501025	-3.58	1	600	2009	31.7		501025	16	1046
501025	-2.974	1	600	2009	17.9		501025	16	1046
501025	-2.174	1	600	2009	26.6		501025	16	1046
501025	-1.669	1	600	2009	21		501025	16	1046
501025	-1.543	1	600	2009	26.2	12.722	501025	16	1046	2.003	10.719
501025	1.09	1	600	2009	22.7		501025	16	1046
501025	1.217	1	600	2009	31.2		501025	16	1046
501025	1.403	1	600	2009	12.3	9.796	501025	16	1046	1.359	8.437
501025	2.259	1	600	2009	20.2	11.897	501025	16	1046	1.667	10.23
501025	2.298	1	600	2009	29.9	11.064	501025	16	1046	1.829	9.235
501025	2.741	1	600	2009	18.6		501025	16	1046
501025	2.963	1	600	2009	22.6		501025	16	1046
501025	3.227	1	600	2009	18.9	12.78	501025	16	1046	1.324	11.456
501025	5.297	1	600	2009	16.4		501025	16	1046
501025	5.695	1	600	2009	27.1		501025	16	1046
501026	-11.577	1	800	2009	34.2		501026	18	935
501026	-9.678	1	800	2009	44.2	31.207	501026	18	935	15.365	15.842
501026	-8.466	1	800	2009	38.5		501026	18	935
501026	-7.234	1	800	2009	34.1		501026	18	935
501026	-5.46	1	800	2009	38.8		501026	18	935
501026	-5.28	1	800	2009	40.6	25.013	501026	18	935	13.877	11.136
501026	-4.577	1	800	2009	43.4		501026	18	935
501026	-3.663	1	800	2009	39		501026	18	935
501026	-0.791	1	800	2009	33.6	22.256	501026	18	935	12.942	9.314
501026	1.896	1	800	2009	52		501026	18	935
501026	3.998	1	800	2009	37.2	24.723	501026	18	935	13.573	11.15
501026	4.466	1	800	2009	53.8	22.394	501026	18	935
501026	6.643	1	800	2009	37		501026	18	935
501026	8.467	1	800	2009	35.6		501026	18	935
501026	10.306	1	800	2009	32.4		501026	18	935
501027	-12.045	50	400	2009	42.8		501027	26	938
501027	-8.856	50	400	2009	36.7	20.359	501027	26	938	7.812	12.547
501027	-7.225	50	400	2009	47.9		501027	26	938
501027	-4.92	50	400	2009	47.6	26.528	501027	26	938	6.566	19.962
501027	-4.289	50	400	2009	49	26.534	501027	26	938	9.811	16.723
501027	-3.92	50	400	2009	31.2	14.53	501027	26	938	6.304	8.226
501027	-2.874	50	400	2009	42		501027	26	938
501027	0.974	50	400	2009	62.2		501027	26	938
501027	1.089	50	400	2009	37.4		501027	26	938
501027	4.581	50	400	2009	43	26.779	501027	26	938	5.986	20.793
501027	4.775	50	400	2009	47.2		501027	26	938
501027	8.591	50	400	2009	56.6		501027	26	938
501028	-3.688	50	400	2009	27.4	13.683	501028	15	611	1.94	11.743
501028	-3.256	50	400	2009	21.4		501028	15	611
501028	-0.926	1	400	2009	15.2	11.919	501028	15	611	1.748	10.171
501028	1.678	1	400	2009	26.6	19.549	501028	15	611	4.919	14.63
501028	3.272	1	400	2009	19.2	15.802	501028	15	611	1.893	13.909
501028	3.868	1	400	2009	27		501028	15	611
501028	4.912	1	400	2009	18.8	14.813	501028	15	611	3.598	11.215
501028	4.965	1	400	2009	16		501028	15	611
501028	5.724	1	400	2009	32.5	19.435	501028	15	611	3.274	16.161
501029	-9.507	1	600	2009	51.1	20.333	501029	20	1136	1.39	18.943
501029	-3.796	1	600	2009	35.8	20.63	501029	20	1136	4.646	15.984
501029	1.242	1	600	2009	23.4	10.862	501029	20	1136	1.053	9.809
501029	6.998	1	600	2009	35.1	14.178	501029	20	1136	2.424	11.754
501029	11.928	1	600	2009	31.8	16.128	501029	20	1136	1.12	15.008
501030	-6.849	1	300	2009	32.1		501030	2	932
501030	-6.837	50	300	2009	40.9	16.702	501030	2	932	3.301	13.401
501030	-4.832	1	300	2009	17.4		501030	2	932
501030	-2.365	1	300	2009	42.5	17.418	501030	2	932	2.761	14.657
501030	-0.643	1	300	2009	27.6	13.262	501030	2	932	1.795	11.467
501030	0.641	1	300	2009	17.4		501030	2	932
501030	2.414	1	300	2009	15.8	11.261	501030	2	932	1.207	10.054
501030	3.051	1	300	2009	23.2	13.261	501030	2	932	1.643	11.618
501030	3.386	1	300	2009	19.6		501030	2	932
501030	3.414	1	300	2009	20		501030	2	932
501030	4.462	1	300	2009	19		501030	2	932
501030	4.611	1	300	2009	17.8	13.749	501030	2	932	3.037	10.712
501030	5.932	1	300	2009	21.4		501030	2	932
501031	-9.425	1	500	2009	33.8	18.562	501031	12	925	3.277	15.285
501031	-4.198	1	500	2009	16.2		501031	12	925
501031	-2.973	1	500	2009	22	15.442	501031	12	925	2.489	12.953
501031	-2.251	1	500	2009	17.5		501031	12	925
501031	-2.152	1	500	2009	9.6		501031	12	925
501031	-2.04	1	500	2009	16.8		501031	12	925
501031	-1.928	1	500	2009	19.6		501031	12	925
501031	-1.216	1	500	2009	21		501031	12	925
501031	0.538	1	500	2009	16	15.614	501031	12	925	4.942	10.672
501031	0.639	1	500	2009	19.6		501031	12	925
501031	1.596	1	500	2009	17.9		501031	12	925
501031	2.296	1	500	2009	10.8	16.546	501031	12	925	3.721	12.825
501031	3.535	1	500	2009	18	14.066	501031	12	925	2.742	11.324
501033	-8.65	1	700	2009	36.9		501033	12	920
501033	-8.192	1	700	2009	62.8		501033	12	920
501033	-4.366	1	700	2009	42		501033	12	920
501033	-4.238	1	700	2009	36.3	26.671	501033	12	920	14.353	12.318
501033	0.787	1	700	2009	50.2		501033	12	920
501033	1.026	1	700	2009	39.9	27.991	501033	12	920	5.845	22.146
501033	3.278	1	700	2009	31.8		501033	12	920
501033	4.438	1	700	2009	44.8	27.505	501033	12	920	13.236	14.269
501033	5.5	1	700	2009	42.4		501033	12	920
501033	6.811	1	700	2009	46.8	30.06	501033	12	920	12.662	17.398
501033	8.202	1	700	2009	47.5		501033	12	920
501033	10.925	1	700	2009	43.2	29.119	501033	12	920	14.404	14.715
501033	11.17	1	700	2009	33.6		501033	12	920
501034	-6.736	50	800	2009	45.8	15.39	501034	17	889	3.035	12.355
501034	-5.933	1	800	2009	19.6		501034	17	889
501034	-4.982	1	800	2009	26.9		501034	17	889
501034	-3.438	1	800	2009	23.5	12.651	501034	17	889	2.282	10.369
501034	-2.638	1	800	2009	16.2		501034	17	889
501034	-1.638	1	800	2009	24		501034	17	889
501034	-0.766	1	800	2009	27.6	16.922	501034	17	889	3.157	13.765
501034	-0.165	1	800	2009	17.3	11.288	501034	17	889	1.448	9.84
501034	1.462	1	800	2009	19.8	12.853	501034	17	889	1.869	10.984
501034	2.534	1	800	2009	19.4		501034	17	889
501034	3.323	1	800	2009	18.7		501034	17	889
501034	5.682	1	800	2009	17.2	13.971	501034	17	889	4.525	9.446
501035	-6.255	1	700	2009	36.3	19.779	501035	10	890	12.68	7.099
501035	-3.333	1	700	2009	36.4	19.607	501035	10	890	12.585	7.022
501035	-1.752	1	700	2009	37	26.58	501035	10	890	12.945	13.635
501035	0.283	1	700	2009	46.8	25.758	501035	10	890	14.165	11.593
501035	3.194	1	700	2009	48.2	23.52	501035	10	890	17.085	6.435
501035	5.698	1	700	2009	41.2	25.627	501035	10	890	15.686	9.941
501036	-12.398	1	700	2009	41.3		501036	10	800
501036	-12.091	1	700	2009	38.6		501036	10	800
501036	-10.474	1	700	2009	39.7		501036	10	800
501036	-10.349	1	700	2009	48.8		501036	10	800
501036	-8.998	1	700	2009	32.9		501036	10	800
501036	-6.138	1	700	2009	32.1		501036	10	800
501036	-5.251	30	700	2009	32.2		501036	10	800
501036	-4.537	1	700	2009	34.8		501036	10	800
501036	-3.902	1	700	2009	34	26.957	501036	10	800	13.962	12.995
501036	-1.658	1	700	2009	34.3		501036	10	800
501036	-0.259	1	700	2009	27.3	26.928	501036	10	800	12.109	14.819
501036	1.103	1	700	2009	40.8	28.84	501036	10	800	15.141	13.699
501036	2.384	1	700	2009	46.4		501036	10	800
501036	2.529	1	700	2009	26.5	28.942	501036	10	800	16.91	12.032
501036	3.103	1	700	2009	36.8	27.861	501036	10	800	12.687	15.174
501036	4.191	1	700	2009	31.6		501036	10	800
501036	4.386	1	700	2009	37		501036	10	800
501036	4.996	1	700	2009	35.8	29.751	501036	10	800	15.962	13.789
501036	6.074	30	700	2009	43.6	27.006	501036	10	800	16.558	10.448
501036	9.392	1	700	2009	38.7		501036	10	800
501037	-3.295	30	500	2009	10.6	6.744	501037	30	625	1.887	4.857
501037	-1.559	30	500	2009	10.8	6.612	501037	30	625	1.533	5.079
501038	-11.458	1	800	2009	35.8		501038	14	1170
501038	-8.291	1	800	2009	33.2		501038	14	1170
501038	-4.952	1	800	2009	36.8	15.909	501038	14	1170	4.158	11.751
501038	-2.21	1	800	2009	36.9		501038	14	1170
501038	0.585	1	800	2009	19.6	14.274	501038	14	1170	5.606	8.668
501038	0.802	1	800	2009	24.8	14.681	501038	14	1170	4.786	9.895
501038	1.981	1	800	2009	49.2		501038	14	1170
501038	3.537	1	800	2009	34.8	16.539	501038	14	1170	2.631	13.908
501038	5.359	1	800	2009	34.2		501038	14	1170
501038	7.605	1	800	2009	49.1	19.761	501038	14	1170	5	14.761
501038	8.981	1	800	2009	32.4		501038	14	1170
501039	-4.649	64	500	2009	37.5	25.633	501039	19	545	13.102	12.531
501039	-4.473	53	500	2009	30.7		501039	19	545
501039	-4.41	53	500	2009	35.8	23.335	501039	19	545	4.701	18.634
501039	-2.653	57	500	2009	24.6	20.954	501039	19	545	10.573	10.381
501039	-1.32	1	500	2009	31.8	27.287	501039	19	545	6.457	20.83
501039	0.749	84	500	2009	19.1		501039	19	545
501039	1.143	84	500	2009	20.2	18.551	501039	19	545	9.192	9.359
501039	1.293	84	500	2009	19.4		501039	19	545
501039	4.507	1	500	2009	33	26.521	501039	19	545	7.196	19.325
501039	5.773	1	500	2009	27	22.9	501039	19	545	5.648	17.252
501039	7.358	1	500	2009	34.1	25.311	501039	19	545	6.92	18.391
501039	8.796	1	500	2009	36.2	26.288	501039	19	545	4.967	21.321
501040	-5.946	1	600	2009	19.4	6.938	501040	1	1019	0.122	6.816
501040	-0.04	1	600	2009	13	6.345	501040	1	1019	0.101	6.244
501040	0.05	1	600	2009	16.8	7.527	501040	1	1019	0.024	7.503
501040	2.63	1	600	2009	8	4.55	501040	1	1019	0.056	4.494
501041	-0.172	1	700	2009	36.4	13.319	501041	15	1112	4.314	9.005
501041	1.048	1	700	2009	29.8	11.502	501041	15	1112	5.295	6.207
501042	-10.284	1	200	2009	53.9		501042	24	870
501042	-5.367	1	200	2009	37.2	25.037	501042	24	870	11.217	13.82
501042	-4.914	1	200	2009	37.5		501042	24	870
501042	-3.994	1	200	2009	19.6	19.474	501042	24	870	8.91	10.564
501042	-3.543	1	200	2009	16.3		501042	24	870
501042	-2.663	1	200	2009	41.9		501042	24	870
501042	0.308	1	200	2009	30.1		501042	24	870
501042	0.577	1	200	2009	17.3		501042	24	870
501042	1.284	1	200	2009	32.6	26.369	501042	24	870	10.827	15.542
501042	1.71	1	200	2009	21.4		501042	24	870
501042	2.344	1	200	2009	41.1	32.459	501042	24	870	10.033	22.426
501042	3.721	1	200	2009	36.5		501042	24	870
501042	5.649	1	200	2009	25.2		501042	24	870
501042	5.729	1	200	2009	34.6		501042	24	870
501042	7.447	1	200	2009	38.2		501042	24	870
501042	8.82	1	200	2009	35.7		501042	24	870
501042	12.046	1	200	2009	39.6		501042	24	870
501043	-10.065	1	500	2009	64.6	36.154	501043	12	766	23.318	12.836
501043	-5.424	1	500	2009	44.8	32.179	501043	12	766	22.733	9.446
501043	2.616	1	500	2009	55.6	35.712	501043	12	766	21.572	14.14
501044	-11.428	1	700	2009	41.8		501044	9	789
501044	-8.241	1	700	2009	66	29.385	501044	9	789	8.754	20.631
501044	-7.434	1	700	2009	31.6		501044	9	789
501044	-6.372	1	700	2009	38.8		501044	9	789
501044	-3.69	1	700	2009	47.8		501044	9	789
501044	-3.657	1	700	2009	47	28.588	501044	9	789	10.981	17.607
501044	-1.37	1	700	2009	21		501044	9	789
501044	1.173	1	700	2009	18		501044	9	789
501044	1.768	1	700	2009	15.6	12.884	501044	9	789	5.202	7.682
501044	4.216	1	700	2009	30.2		501044	9	789
501044	4.445	1	700	2009	26	20.249	501044	9	789	7.396	12.853
501044	6.255	1	700	2009	34.5	18.847	501044	9	789	7.237	11.61
501044	6.448	1	700	2009	25		501044	9	789
501044	9.404	1	700	2009	37.2		501044	9	789
501045	-0.906	1	500	2009	13.5	7.043	501045	16	723	1.237	5.806
501045	-0.476	1	500	2009	10.4	7.34	501045	16	723	0.633	6.707
501045	0.259	1	500	2009	15.8		501045	16	723
501045	0.672	1	500	2009	16.2	6.527	501045	16	723	0.538	5.989
501045	2.584	1	500	2009	9.4	6.714	501045	16	723	1.567	5.147
501045	3.207	1	500	2009	18.6		501045	16	723
501045	4.361	1	500	2009	18.2	10.791	501045	16	723	0.728	10.063
501046	-2.822	64	700	2009	11.6	8.681	501046	18	840	2.311	6.37
501046	-1.758	1	700	2009	7.4	5.279	501046	18	840	0.223	5.056
501046	0.222	1	700	2009	9.3	6.99	501046	18	840	0.316	6.674
501047	-10.416	1	600	2009	35.5		501047	16	945
501047	-6.89	1	600	2009	32.7		501047	16	945
501047	-6.724	1	600	2009	38.4		501047	16	945
501047	-4.436	1	600	2009	34.7		501047	16	945
501047	-2.53	1	600	2009	38.3	25.281	501047	16	945	7.5	17.781
501047	-2.018	1	600	2009	35.8	23.988	501047	16	945	8.837	15.151
501047	-1.358	1	600	2009	25.4	19.452	501047	16	945	9.625	9.827
501047	0.584	1	600	2009	29.8	20.732	501047	16	945	9.018	11.714
501047	0.621	1	600	2009	34		501047	16	945
501047	1.304	1	600	2009	23.2		501047	16	945
501047	2.216	1	600	2009	26.6		501047	16	945
501047	2.994	1	600	2009	28.8		501047	16	945
501047	3.451	1	600	2009	32.6		501047	16	945
501047	5.376	1	600	2009	33.2		501047	16	945
501047	5.653	1	600	2009	33.8		501047	16	945
501047	9.057	1	600	2009	47.4		501047	16	945
501047	9.789	1	600	2009	35.4		501047	16	945
501047	11.126	1	600	2009	35.7		501047	16	945
501047	11.96	1	600	2009	43.4	29.07	501047	16	945	12.315	16.755
501048	-2.339	1	600	2009	9.8	7.369	501048	7	733	0.358	7.011
501048	-2.296	1	600	2009	7.6	5.993	501048	7	733	0.382	5.611
501048	-1.826	1	600	2009	12.8	6.734	501048	7	733	0.074	6.66
501048	-0.597	30	600	2009	8.3	4.804	501048	7	733	0.039	4.765
501048	1.142	30	600	2009	8.2	5.043	501048	7	733	0.864	4.179
501048	1.161	30	600	2009	7.5		501048	7	733
501048	3.029	1	600	2009	8.7	5.942	501048	7	733	0.201	5.741
501048	3.395	1	600	2009	17.2	8.329	501048	7	733	0.258	8.071
501049	-3.571	1	100	2009	15.6	9.363	501049	4	899	1.185	8.178
501049	-1.997	1	100	2009	9.2	6.095	501049	4	899	0.801	5.294
501049	-0.02	1	100	2009	12.2	8.389	501049	4	899	0.695	7.694
501049	1.24	64	100	2009	17.4	11.568	501049	4	899	3.536	8.032
501049	1.4	1	100	2009	8	5.789	501049	4	899	1.02	4.769
501049	1.667	64	100	2009	11.6		501049	4	899
501049	2.025	1	100	2009	13.6		501049	4	899
501049	2.652	1	100	2009	13.4		501049	4	899
501049	4.297	1	100	2009	15.7	7.929	501049	4	899	0.91	7.019
501051	-8.787	1	800	2009	53	38.141	501051	27	531	20.419	17.722
501051	-7.568	50	800	2009	56.7	31.306	501051	27	531	8.568	22.738
501051	-6.086	1	800	2009	31.7		501051	27	531
501051	-3.417	1	800	2009	43.4		501051	27	531
501051	-2.948	1	800	2009	25.8	27.556	501051	27	531	18.681	8.875
501051	-1.44	1	800	2009	28.7		501051	27	531
501051	-1.287	1	800	2009	43.4		501051	27	531
501051	0.366	1	800	2009	47.8	37.853	501051	27	531	17.855	19.998
501051	2.841	1	800	2009	35.8		501051	27	531
501051	4.026	1	800	2009	37.6	33.783	501051	27	531	18.543	15.24
501051	4.204	1	800	2009	30.2	32.435	501051	27	531	16.236	16.199
501051	4.395	1	800	2009	41.9		501051	27	531
501051	4.97	1	800	2009	46		501051	27	531
501051	7.463	1	800	2009	42		501051	27	531
501052	-9.566	1	700	2009	35.8		501052	18	975
501052	-8.404	1	700	2009	33.8		501052	18	975
501052	-6.465	1	700	2009	33		501052	18	975
501052	-6.126	1	700	2009	36.8	26.691	501052	18	975	8.212	18.479
501052	-5.231	1	700	2009	33		501052	18	975
501052	-3.885	50	700	2009	17.6	7.517	501052	18	975	1.705	5.812
501052	-2.984	1	700	2009	33.8		501052	18	975
501052	-2.634	1	700	2009	34.8	25.592	501052	18	975	14.461	11.131
501052	-0.371	1	700	2009	35.2		501052	18	975
501052	0.175	1	700	2009	35.3	24.731	501052	18	975	14.303	10.428
501052	0.787	1	700	2009	36.4		501052	18	975
501052	2.166	1	700	2009	34	22.925	501052	18	975	15.412	7.513
501052	3.895	1	700	2009	42.8	28.72	501052	18	975	8.752	19.968
501053	-9.128	1	800	2009	39.1		501053	21	930
501053	-8.247	1	800	2009	30.9		501053	21	930
501053	-8.068	1	800	2009	44.4		501053	21	930
501053	-7.351	1	800	2009	52.9		501053	21	930
501053	-6.561	1	800	2009	34.8		501053	21	930
501053	-5.713	1	800	2009	44.6	27.405	501053	21	930	11.311	16.094
501053	-3.309	1	800	2009	43.8		501053	21	930
501053	-3.136	1	800	2009	32.9		501053	21	930
501053	-2.614	1	800	2009	36.5		501053	21	930
501053	-2.06	1	800	2009	34.5		501053	21	930
501053	-1.757	1	800	2009	36	26.934	501053	21	930	13.216	13.718
501053	-0.953	1	800	2009	41.1		501053	21	930
501053	0.2	1	800	2009	30.5		501053	21	930
501053	0.875	1	800	2009	42.8	26.771	501053	21	930	11.869	14.902
501053	1.68	1	800	2009	37.8	30.86	501053	21	930	17.951	12.909
501053	1.99	1	800	2009	38.5		501053	21	930
501053	3.994	1	800	2009	46.4		501053	21	930
501053	5.403	1	800	2009	30.8		501053	21	930
501053	6.495	1	800	2009	30.9	28.592	501053	21	930	14.627	13.965
501054	-7.653	50	700	2009	34.8	12	501054	19	593
501054	-7.222	53	700	2009	36.6	30.662	501054	19	593	10.914	19.748
501054	-6	53	700	2009	29	11	501054	19	593
501054	-5.591	50	700	2009	36.8	27.686	501054	19	593	14.823	12.863
501054	-4.197	1	700	2009	57.8	35.716	501054	19	593	18.134	17.582
501054	-1.346	50	700	2009	24.5	28.041	501054	19	593	10.886	17.155
501054	-0.788	50	700	2009	42.6		501054	19	593
501054	1.171	50	700	2009	11.8		501054	19	593
501054	1.29	50	700	2009	26.8	19.911	501054	19	593	5.582	14.329
501054	1.542	50	700	2009	42.8	31.556	501054	19	593	11.583	19.973
501054	5.811	50	700	2009	50.2	32.694	501054	19	593	13.113	19.581
501054	8.014	1	700	2009	48.8		501054	19	593
501055	-8.46	1	500	2009	36.2	21.119	501055	12	850	13.174	7.945
501055	-6.061	1	500	2009	17.5		501055	12	850
501055	-4.576	1	500	2009	20.2		501055	12	850
501055	-3.673	1	500	2009	20		501055	12	850
501055	-3.597	1	500	2009	17.4		501055	12	850
501055	-2.853	1	500	2009	20.8		501055	12	850
501055	-2.817	1	500	2009	23		501055	12	850
501055	-2.419	1	500	2009	20	11.791	501055	12	850	0.836	10.955
501055	-0.989	1	500	2009	20.5		501055	12	850
501055	-0.54	1	500	2009	22	13.817	501055	12	850	4.502	9.315
501055	-0.169	1	500	2009	15.8	11.324	501055	12	850	0.989	10.335
501055	1.604	1	500	2009	18.4		501055	12	850
501055	1.649	1	500	2009	17		501055	12	850
501055	5.713	1	500	2009	24.5	13.905	501055	12	850	4.231	9.674
501056	-10.876	1	200	2009	42		501056	13	924
501056	-9.799	1	200	2009	34.4		501056	13	924
501056	-9.748	1	200	2009	37		501056	13	924
501056	-8.946	1	200	2009	40.4		501056	13	924
501056	-6.852	1	200	2009	42.7	14	501056	13	924
501056	-6.527	1	200	2009	42		501056	13	924
501056	-6.507	1	200	2009	30.8		501056	13	924
501056	-5.426	1	200	2009	25.6		501056	13	924
501056	-5.219	1	200	2009	40.8		501056	13	924
501056	-3.316	1	200	2009	33.1		501056	13	924
501056	-2.018	1	200	2009	23.1		501056	13	924
501056	-2.015	1	200	2009	33.7	28.346	501056	13	924	11.483	16.863
501056	-0.743	1	200	2009	19.8		501056	13	924
501056	-0.656	1	200	2009	31.9		501056	13	924
501056	-0.111	1	200	2009	26.8		501056	13	924
501056	0.45	1	200	2009	32.3		501056	13	924
501056	1.159	1	200	2009	31.8		501056	13	924
501056	2.284	1	200	2009	28.6		501056	13	924
501056	4.121	1	200	2009	25		501056	13	924
501056	5.845	1	200	2009	36.9	28.904	501056	13	924	11.311	17.593
501056	6.491	1	200	2009	31	22.536	501056	13	924	7.6	14.936
501056	7.617	1	200	2009	40.3	27.226	501056	13	924	6.479	20.747
501057	-3.625	1	200	2009	16.8	5.601	501057	10	1356	0.798	4.803
501057	-1.459	1	200	2009	18.3	4.938	501057	10	1356	0.186	4.752
501057	-0.973	1	200	2009	17.3	5.389	501057	10	1356	0.314	5.075
501058	-9.794	1	700	2009	34.1		501058	14	676
501058	-8.2	1	700	2009	43.5		501058	14	676
501058	-6.143	1	700	2009	20.3	21.392	501058	14	676	17.783	3.609
501058	-6.086	1	700	2009	43.2		501058	14	676
501058	-4.969	1	700	2009	55.1		501058	14	676
501058	-4.716	1	700	2009	46.4		501058	14	676
501058	-4.401	1	700	2009	36.8		501058	14	676
501058	-4.261	1	700	2009	32.7	25.789	501058	14	676	19.838	5.951
501058	-4.225	1	700	2009	32.5		501058	14	676
501058	-3.943	1	700	2009	38.4		501058	14	676
501058	-2.916	50	700	2009	39.4	32.436	501058	14	676	13.901	18.535
501058	-2.041	1	700	2009	36.5		501058	14	676
501058	-2.019	50	700	2009	16.6		501058	14	676
501058	-1.909	1	700	2009	46		501058	14	676
501058	-0.169	1	700	2009	45.9		501058	14	676
501058	0.859	1	700	2009	30.8		501058	14	676
501058	1.89	50	700	2009	19.6		501058	14	676
501058	2.064	1	700	2009	57		501058	14	676
501058	2.339	1	700	2009	43.5	32.798	501058	14	676	20.613	12.185
501058	4.034	1	700	2009	49.8		501058	14	676
501058	7.2	1	700	2009	47.8	36.753	501058	14	676	20.405	16.348
501058	8.546	1	700	2009	31.1		501058	14	676
501058	8.77	1	700	2009	55.3	35.893	501058	14	676	20.247	15.646
501059	-2.245	1	600	2009	7.5	5.665	501059	12	902	0.252	5.413
501059	-0.946	1	600	2009	9.2		501059	12	902
501059	0.045	1	600	2009	8.6		501059	12	902
501059	0.136	1	600	2009	9.3	5.876	501059	12	902	0.337	5.539
501059	1.167	1	600	2009	8.4		501059	12	902
501059	1.326	1	600	2009	7.6		501059	12	902
501059	1.368	1	600	2009	11.7	4.888	501059	12	902	0.087	4.801
501059	1.832	1	600	2009	7.2	5.056	501059	12	902	0.285	4.771
501059	2.615	1	600	2009	9.8	5.604	501059	12	902	0.36	5.244
501060	-2.107	1	200	2009	10.3	5.314	501060	17	1085	0.373	4.941
501060	-1.257	1	200	2009	10	5.559	501060	17	1085	0.405	5.154
501060	0.74	1	200	2009	10	5.662	501060	17	1085	0.399	5.263
501060	0.782	1	200	2009	7.8	4.026	501060	17	1085	0.132	3.894
501060	1.237	1	200	2009	8.8	5.457	501060	17	1085	0.391	5.066
501061	-2.448	1	700	2009	9.2	7.097	501061	14	912	0.76	6.337
501061	-1.414	1	700	2009	7.8	6.119	501061	14	912	0.625	5.494
501061	-0.784	1	700	2009	7.3		501061	14	912
501061	0.726	1	700	2009	11.1	7.338	501061	14	912	0.471	6.867
501061	0.752	1	700	2009	12.6	6.843	501061	14	912	0.386	6.457
501061	1.476	1	700	2009	12.6	7.23	501061	14	912	0.61	6.62
501061	2.438	1	700	2009	7.4		501061	14	912
501061	2.53	1	700	2009	11.8		501061	14	912
501062	-11.955	1	400	2009	63	43.766	501062	19	520	17.697	26.069
501062	-10.278	1	400	2009	49		501062	19	520
501062	-7.852	1	400	2009	55.5		501062	19	520
501062	-5.293	1	400	2009	30	27.19	501062	19	520	17.695	9.495
501062	-4.672	1	400	2009	57		501062	19	520
501062	-3.606	1	400	2009	59.5	42.954	501062	19	520	24.603	18.351
501062	-0.756	1	400	2009	35.5	31.16	501062	19	520	15.458	15.702
501062	-0.3	1	400	2009	40		501062	19	520
501062	-0.255	1	400	2009	27.5	21.617	501062	19	520	11.867	9.75
501062	1.38	1	400	2009	33.7		501062	19	520
501062	2.878	66	400	2009	9.5	8.426	501062	19	520	5.924	2.502
501062	3.591	1	400	2009	52	34.022	501062	19	520	15.188	18.834
501062	5.308	1	400	2009	30.5		501062	19	520
501064	-1.603	1	600	2009	16.6	5.307	501064	18	1295	0.341	4.966
501064	1.43	1	600	2009	18.2	7.71	501064	18	1295	0.705	7.005
501064	2.167	1	600	2009	19.9	7.125	501064	18	1295	0.176	6.949
501065	2.122	50	900	2009	29.3	18.334	501065	34	868	2.308	16.026
501066	-10.462	1	200	2009	32.8		501066	17	898
501066	-7.956	1	200	2009	30.8		501066	17	898
501066	-6.406	1	200	2009	16.6		501066	17	898
501066	-5.073	1	200	2009	18.6		501066	17	898
501066	-4.516	1	200	2009	23.7		501066	17	898
501066	-4.405	1	200	2009	26.2	20.351	501066	17	898	8.72	11.631
501066	-3.209	1	200	2009	24.8		501066	17	898
501066	-1.222	1	200	2009	23.9		501066	17	898
501066	-0.485	1	200	2009	19.4		501066	17	898
501066	0.092	1	200	2009	16.1		501066	17	898
501066	0.454	1	200	2009	27.2	18.787	501066	17	898	7.929	10.858
501066	0.899	1	200	2009	23.4		501066	17	898
501066	2.67	1	200	2009	21.8	10.5	501066	17	898
501066	2.955	1	200	2009	20.1	18.018	501066	17	898	7.64	10.378
501066	3.974	1	200	2009	24.2	18.693	501066	17	898	7.821	10.872
501066	4.958	1	200	2009	32.2	20.839	501066	17	898	6.896	13.943
501066	5.769	1	200	2009	33.9		501066	17	898
501066	8.119	1	200	2009	32.3		501066	17	898
501067	-9.182	1	600	2009	34	15.53	501067	10	1209	3.146	12.384
501067	-3.254	1	600	2009	47	17.371	501067	10	1209	4.895	12.476
501067	-2.602	1	600	2009	45.7	15.079	501067	10	1209	3.988	11.091
501067	-0.406	1	600	2009	42.4		501067	10	1209
501067	0.754	1	600	2009	24.2	10.364	501067	10	1209	3.449	6.915
501067	2.893	1	600	2009	41	15.312	501067	10	1209	3.894	11.418
501067	9.04	1	600	2009	30.5	12.944	501067	10	1209	4.293	8.651
501068	-3.752	1	900	2009	27.6	7.814	501068	10	1154	1.895	5.919
501068	-1.216	1	900	2009	24.4		501068	10	1154
501068	0.737	1	900	2009	18.8	5.666	501068	10	1154	2.819	2.847
501068	0.876	1	900	2009	32.2	8.963	501068	10	1154	2.368	6.595
501068	2.61	1	900	2009	32.3		501068	10	1154
501068	3.124	1	900	2009	22.7	9.788	501068	10	1154	2.683	7.105
501068	5.937	1	900	2009	31.3	11.497	501068	10	1154	2.293	9.204
501069	-8.577	1	500	2009	43.7		501069	5	725
501069	-3.74	1	500	2009	32		501069	5	725
501069	-3.643	1	500	2009	20.4		501069	5	725
501069	-3.048	1	500	2009	19		501069	5	725
501069	-2.312	1	500	2009	31		501069	5	725
501069	-2.116	1	500	2009	32.4		501069	5	725
501069	-1.361	1	500	2009	37		501069	5	725
501069	-0.858	1	500	2009	41.2	26.004	501069	5	725	9.049	16.955
501069	-0.614	1	500	2009	20.7		501069	5	725
501069	0.286	1	500	2009	36.8		501069	5	725
501069	0.629	1	500	2009	32.7		501069	5	725
501069	3.046	1	500	2009	28.7		501069	5	725
501069	3.4	1	500	2009	33.8		501069	5	725
501069	3.467	1	500	2009	25.7		501069	5	725
501069	3.893	1	500	2009	22.8	23.305	501069	5	725	10.579	12.726
501069	5.114	1	500	2009	38.3		501069	5	725
501069	5.48	1	500	2009	33	27.185	501069	5	725	9.809	17.376
501069	5.918	1	500	2009	39.2	29.762	501069	5	725	8.737	21.025
501069	6.154	1	500	2009	38.4		501069	5	725
501069	9.166	1	500	2009	33.8		501069	5	725
501069	9.401	1	500	2009	30	25.874	501069	5	725	12.382	13.492
501070	-0.018	1	800	2009	10.8		501070	5	1285
501070	0.018	1	800	2009	12.4	4.359	501070	5	1285	0.869	3.49
501070	3.076	1	800	2009	10	3.776	501070	5	1285	0.145	3.631
501071	-4.159	1	900	2009	28.6		501071	17	1018
501071	-4.107	1	900	2009	34	20.648	501071	17	1018	10.84	9.808
501071	0.077	1	900	2009	37.7		501071	17	1018
501071	1.427	1	900	2009	30.1	20.806	501071	17	1018	11.138	9.668
501071	3.633	1	900	2009	39.8	21.939	501071	17	1018	13.356	8.583
501071	4.741	1	900	2009	35.4	23.026	501071	17	1018	10.332	12.694
501071	6.409	1	900	2009	38.6	23.938	501071	17	1018	12.076	11.862
501073	-8.009	50	300	2009	60.4	28.383	501073	20	940	15.348	13.035
501073	-4.955	1	300	2009	40.8		501073	20	940
501073	-4.043	1	300	2009	35.6	29.186	501073	20	940	14.529	14.657
501073	-3.84	1	300	2009	42.7		501073	20	940
501073	-3.75	50	300	2009	27.9		501073	20	940
501073	-3.483	1	300	2009	39.3		501073	20	940
501073	-2.161	1	300	2009	40.8	27.295	501073	20	940	16.542	10.753
501073	-1.508	1	300	2009	46.4		501073	20	940
501073	-1.116	1	300	2009	41.9	30.754	501073	20	940	16.887	13.867
501073	-0.617	1	300	2009	49.8		501073	20	940
501073	0.758	1	300	2009	35.4		501073	20	940
501073	2.299	50	300	2009	22.8		501073	20	940
501073	4.173	1	300	2009	49.6	27.898	501073	20	940	16.38	11.518
501073	4.524	1	300	2009	39.2	27.767	501073	20	940	13.336	14.431
501073	6.123	1	300	2009	41.2		501073	20	940
501074	3.099	1	700	2009	33.8		501074	5	1324
501074	5.296	1	700	2009	19.6	4.624	501074	5	1324	0.866	3.758
501076	-9.902	1	200	2009	49.4		501076	20	890
501076	-8.809	1	200	2009	30.9		501076	20	890
501076	-5.92	1	200	2009	22.8		501076	20	890
501076	-5.768	1	200	2009	38.8	21.345	501076	20	890	7.851	13.494
501076	-4.969	1	200	2009	30.7		501076	20	890
501076	-4.305	1	200	2009	46	20.908	501076	20	890	6.685	14.223
501076	-2.994	1	200	2009	35.4	21.182	501076	20	890	10.389	10.793
501076	-1.795	50	200	2009	41.2		501076	20	890
501076	1.495	1	200	2009	30.8	21.426	501076	20	890	9.783	11.643
501076	1.745	1	200	2009	42.2	21.541	501076	20	890	7.459	14.082
501076	2.647	50	200	2009	38.5	18.036	501076	20	890	5.002	13.034
501076	4.245	1	200	2009	31		501076	20	890
501076	7.212	1	200	2009	41.9		501076	20	890
501077	-9.504	1	700	2009	35.9	21.487	501077	16	845	7.455	14.032
501077	-5.593	1	700	2009	20.6	18.905	501077	16	845	7.543	11.362
501077	-4.29	1	700	2009	22.9		501077	16	845
501077	-2.281	1	700	2009	22.4	17.474	501077	16	845	6.223	11.251
501077	-2.272	1	700	2009	22.2		501077	16	845
501077	-2.201	1	700	2009	22.2		501077	16	845
501077	-1.017	1	700	2009	24.4		501077	16	845
501077	-0.53	1	700	2009	22		501077	16	845
501077	-0.333	1	700	2009	25.2	16.911	501077	16	845	4.871	12.04
501077	-0.148	1	700	2009	25.2		501077	16	845
501077	1.803	1	700	2009	26.8		501077	16	845
501077	2.059	1	700	2009	25.1		501077	16	845
501077	3.436	1	700	2009	26.9		501077	16	845
501077	4.583	1	700	2009	16.2	14.749	501077	16	845	8.942	5.807
501077	4.681	1	700	2009	37.5		501077	16	845
501077	5.64	1	700	2009	22.2		501077	16	845
501077	6.214	1	700	2009	21.6		501077	16	845
501077	6.455	1	700	2009	23.5		501077	16	845
501077	8.742	1	700	2009	30.8	21.114	501077	16	845	8.17	12.944
501080	-6.066	64	700	2009	24.2		501080	21	637
501080	-5.865	64	700	2009	20.7	17.097	501080	21	637	8.233	8.864
501080	-4.2	64	700	2009	15.8	16.663	501080	21	637	9.433	7.23
501080	-3.021	64	700	2009	18.2	17.733	501080	21	637	9.856	7.877
501080	-2.478	1	700	2009	27	19.35	501080	21	637	3.518	15.832
501080	-1.911	1	700	2009	19.9		501080	21	637
501080	-1.529	1	700	2009	15.9		501080	21	637
501080	-1.475	1	700	2009	15.5		501080	21	637
501080	-0.833	1	700	2009	22.5		501080	21	637
501080	0.249	1	700	2009	13.8		501080	21	637
501080	0.557	64	700	2009	22.3	19.349	501080	21	637	8.293	11.056
501080	0.855	64	700	2009	24.4		501080	21	637
501080	1.093	64	700	2009	24.4	20.832	501080	21	637	8.444	12.388
501080	2.875	64	700	2009	23.9		501080	21	637
501080	11.391	50	700	2009	37.9		501080	21	637
501081	-2.357	1	700	2009	13.6		501081	16	880
501081	-1.829	1	700	2009	12.3		501081	16	880
501081	-1.109	1	700	2009	14.6		501081	16	880
501081	-0.422	1	700	2009	14.4	12.655	501081	16	880	1.253	11.402
501081	0.181	1	700	2009	12.4	11.909	501081	16	880	1.72	10.189
501081	1.172	1	700	2009	10.8	5.076	501081	16	880	0.998	4.078
501081	1.925	1	700	2009	21	12.308	501081	16	880	1.317	10.991
501081	2.633	1	700	2009	12.1	9.809	501081	16	880	2.079	7.73
501082	-12.427	1	700	2009	42.4	30.516	501082	19	803	18.786	11.73
501082	-9.708	1	700	2009	36.2		501082	19	803
501082	-9.499	50	700	2009	51.7	31.095	501082	19	803	11.443	19.652
501082	-9.468	1	700	2009	31.2	29.24	501082	19	803	18.502	10.738
501082	-8.729	1	700	2009	42.2		501082	19	803
501082	-7.428	1	700	2009	45.2	32.298	501082	19	803	21.288	11.01
501082	-7.095	1	700	2009	41.4	30.37	501082	19	803	18.559	11.811
501082	-2.514	50	700	2009	22.3	24.985	501082	19	803	7.004	17.981
501082	-1.526	50	700	2009	46.8		501082	19	803
501082	-1.029	1	700	2009	38	28.993	501082	19	803	17.621	11.372
501082	-0.919	1	700	2009	43.6		501082	19	803
501082	1.201	50	700	2009	27.8	24.773	501082	19	803	14.27	10.503
501082	1.75	50	700	2009	61.9	28.404	501082	19	803	8.05	20.354
501082	2.174	1	700	2009	39.8		501082	19	803
501082	5.494	50	700	2009	42.4	27.574	501082	19	803	12.702	14.872
501082	5.979	50	700	2009	53.1		501082	19	803
501083	-10.233	1	400	2009	54.6	33.015	501083	25	756	15.471	17.544
501083	-6.143	1	400	2009	53.6	33.45	501083	25	756	12.905	20.545
501083	-5.684	1	400	2009	45.8		501083	25	756
501083	-5.063	53	400	2009	24.9		501083	25	756
501083	-5.013	1	400	2009	49	33.944	501083	25	756	12.728	21.216
501083	-4.836	1	400	2009	53.4		501083	25	756
501083	-1.964	53	400	2009	37.8		501083	25	756
501083	0.941	1	400	2009	59.2	34.19	501083	25	756	13.359	20.831
501083	2.236	1	400	2009	46.8	35.887	501083	25	756	16.276	19.611
501083	3.808	1	400	2009	46.2		501083	25	756
501083	6.941	53	400	2009	36	27.065	501083	25	756	1.894	25.171
501084	-5.202	1	700	2009	26.2	13.119	501084	19	1124	3.409	9.71
501084	-2.837	1	700	2009	19.9		501084	19	1124
501084	-2.594	1	700	2009	21.7	11.105	501084	19	1124	4.102	7.003
501084	-0.538	1	700	2009	19.4	11.084	501084	19	1124	4.84	6.244
501084	-0.032	1	700	2009	26.2		501084	19	1124
501084	1.123	1	700	2009	28.6	13.6	501084	19	1124	2.682	10.918
501084	4.558	1	700	2009	25.8	13.606	501084	19	1124	4.578	9.028
501085	-10.237	1	400	2009	45.8		501085	15	976
501085	-9.661	1	400	2009	51.2		501085	15	976
501085	-3.765	1	400	2009	56.5	29.511	501085	15	976	12.873	16.638
501085	-2.944	1	400	2009	48.7		501085	15	976
501085	0.163	1	400	2009	48.4	32.04	501085	15	976	16.498	15.542
501085	1.557	1	400	2009	35	26.845	501085	15	976	12.922	13.923
501085	2.709	1	400	2009	43	28.645	501085	15	976	18.487	10.158
501085	4.336	1	400	2009	46.2	29.247	501085	15	976	15.328	13.919
501085	6.839	1	400	2009	40.4		501085	15	976
501086	-4.428	1	600	2009	18		501086	12	1065
501086	-3.1	1	600	2009	19		501086	12	1065
501086	-3.095	1	600	2009	15		501086	12	1065
501086	-2.358	1	600	2009	10.6		501086	12	1065
501086	-2.295	1	600	2009	10.4	13.787	501086	12	1065	1.14	12.647
501086	-2.255	1	600	2009	12.4		501086	12	1065
501086	-1.331	1	600	2009	15.6	13.935	501086	12	1065	1.55	12.385
501086	-1.321	1	600	2009	16.4		501086	12	1065
501086	2.509	1	600	2009	19.4	19.265	501086	12	1065	1.389	17.876
501086	2.571	1	600	2009	15.4		501086	12	1065
501086	4.399	1	600	2009	17.2	25.544	501086	12	1065	2.454	23.09
501086	4.503	1	600	2009	20.8	19.176	501086	12	1065	0.3	18.876
501087	-5.865	1	800	2009	35.2	19.836	501087	16	850	8.918	10.918
501087	-4.551	1	800	2009	25.4	20.377	501087	16	850	9.524	10.853
501087	-4.451	1	800	2009	25.6		501087	16	850
501087	-2.827	1	800	2009	18		501087	16	850
501087	-0.87	1	800	2009	30		501087	16	850
501087	0.235	1	800	2009	34.6		501087	16	850
501087	2.672	1	800	2009	22.7		501087	16	850
501087	2.867	1	800	2009	27.6		501087	16	850
501087	2.958	1	800	2009	27	18.55	501087	16	850	9.724	8.826
501087	3.279	1	800	2009	30.8	18.799	501087	16	850	10.705	8.094
501087	4.146	1	800	2009	28.2		501087	16	850
501087	5.995	1	800	2009	28.2		501087	16	850
501087	8.292	1	800	2009	36.2		501087	16	850
501087	8.649	1	800	2009	30.4		501087	16	850
501087	10.29	1	800	2009	32	18.866	501087	16	850	9.726	9.14
501088	-5.683	1	400	2009	17.6		501088	13	660
501088	-3.905	1	400	2009	30.8	21.689	501088	13	660	8.919	12.77
501088	-3.409	1	400	2009	20		501088	13	660
501088	-2.081	1	400	2009	17.8		501088	13	660
501088	-1.822	1	400	2009	29.4		501088	13	660
501088	-1.812	1	400	2009	25.7		501088	13	660
501088	-1.164	1	400	2009	19	17.95	501088	13	660	8.332	9.618
501088	0.315	1	400	2009	17.2		501088	13	660
501088	1.382	1	400	2009	20.6	18.831	501088	13	660	6.667	12.164
501088	1.428	1	400	2009	19.8	16.666	501088	13	660	7.71	8.956
501088	1.848	1	400	2009	24.6		501088	13	660
501088	3.429	1	400	2009	16.6		501088	13	660
501088	4.002	1	400	2009	16.5		501088	13	660
501088	4.047	1	400	2009	17.6		501088	13	660
501088	6.25	1	400	2009	25.8	20.591	501088	13	660	6.211	14.38
501089	-6.596	1	600	2009	17		501089	20	1052
501089	-5.933	1	600	2009	38		501089	20	1052
501089	-5.009	1	600	2009	15.1		501089	20	1052
501089	-3.397	1	600	2009	26.4		501089	20	1052
501089	-2.811	1	600	2009	32.6		501089	20	1052
501089	-2.168	1	600	2009	30		501089	20	1052
501089	-2.146	1	600	2009	18.2	15.683	501089	20	1052	8.414	7.269
501089	-1.417	1	600	2009	19.6		501089	20	1052
501089	-0.805	1	600	2009	28.6		501089	20	1052
501089	-0.283	1	600	2009	23.5	17.102	501089	20	1052	8.868	8.234
501089	-0.025	1	600	2009	21.4		501089	20	1052
501089	0.203	1	600	2009	27.2		501089	20	1052
501089	0.432	1	600	2009	15.8		501089	20	1052
501089	0.551	1	600	2009	30.8	19.935	501089	20	1052	8.13	11.805
501089	0.674	1	600	2009	27.2	18.863	501089	20	1052	5.176	13.687
501089	1.99	1	600	2009	15.2	14	501089	20	1052	7.997	6.003
501089	3.128	1	600	2009	23.8		501089	20	1052
501089	3.154	1	600	2009	29.4		501089	20	1052
501089	3.52	1	600	2009	41.6		501089	20	1052
501089	4.345	1	600	2009	22.6		501089	20	1052
501089	5.092	1	600	2009	26.8		501089	20	1052
501089	6.412	1	600	2009	34.4		501089	20	1052
501089	7.559	1	600	2009	32.4		501089	20	1052
501090	-10.622	1	700	2009	31.2		501090	8	1030
501090	-6.024	1	700	2009	24.6		501090	8	1030
501090	-5.765	1	700	2009	28.4		501090	8	1030
501090	-3.962	1	700	2009	27.2	18.922	501090	8	1030	6.877	12.045
501090	-3.83	1	700	2009	31.4	16.852	501090	8	1030	7.548	9.304
501090	-2.684	1	700	2009	28.6	17.743	501090	8	1030	5.701	12.042
501090	-1.409	1	700	2009	26		501090	8	1030
501090	-1.119	1	700	2009	19.6	15.868	501090	8	1030	7.093	8.775
501090	0.288	1	700	2009	24.8		501090	8	1030
501090	0.671	1	700	2009	25.8	18.049	501090	8	1030	5.418	12.631
501090	1.718	1	700	2009	18.4		501090	8	1030
501090	1.903	1	700	2009	25.2		501090	8	1030
501090	1.996	1	700	2009	24.3		501090	8	1030
501090	3.084	1	700	2009	25.3		501090	8	1030
501090	3.122	1	700	2009	14.8		501090	8	1030
501090	4.751	1	700	2009	37.8		501090	8	1030
501090	6.865	1	700	2009	30.2		501090	8	1030
501090	6.92	1	700	2009	40.4		501090	8	1030
501091	-1.405	1	700	2009	17.3		501091	21	885
501091	-0.897	1	700	2009	7.8	9.668	501091	21	885	1.532	8.136
501091	-0.842	1	700	2009	12.6	8.307	501091	21	885	1.697	6.61
501091	-0.098	1	700	2009	18.2	10.192	501091	21	885	1.603	8.589
501091	1.569	1	700	2009	11.6	10.654	501091	21	885	2.175	8.479
501091	3.268	1	700	2009	16.8	11.813	501091	21	885	2.24	9.573
501092	-9.968	1	500	2009	40.4		501092	10	663
501092	-9.028	1	500	2009	31.6		501092	10	663
501092	-6.724	1	500	2009	34.4		501092	10	663
501092	-6.289	1	500	2009	35.8		501092	10	663
501092	-4.316	1	500	2009	22.6		501092	10	663
501092	-3.901	1	500	2009	31.6		501092	10	663
501092	-3.582	1	500	2009	36.6		501092	10	663
501092	-3.119	1	500	2009	18.8		501092	10	663
501092	-2.177	1	500	2009	20	16.759	501092	10	663	7.702	9.057
501092	-1.49	1	500	2009	47.4		501092	10	663
501092	-1.044	1	500	2009	21.2	17.112	501092	10	663	6.727	10.385
501092	-1.021	1	500	2009	24.6	19.156	501092	10	663	6.669	12.487
501092	1.594	1	500	2009	35.1	23.441	501092	10	663	4.358	19.083
501092	1.877	1	500	2009	19.8		501092	10	663
501092	2.924	1	500	2009	23.7		501092	10	663
501092	3.175	1	500	2009	29.4	21.416	501092	10	663	8.093	13.323
501092	7.162	1	500	2009	33.6		501092	10	663
501092	9.909	1	500	2009	31.6		501092	10	663
501093	-6.11	1	800	2009	32.4		501093	21	667
501093	-5.537	1	800	2009	18.8	19.614	501093	21	667	12.052	7.562
501093	-4.996	1	800	2009	26.4		501093	21	667
501093	-3.267	1	800	2009	21.3		501093	21	667
501093	-2.273	1	800	2009	29.4	26.071	501093	21	667	9.65	16.421
501093	-1.37	1	800	2009	20.4	20.077	501093	21	667	11.859	8.218
501093	-1.202	1	800	2009	28		501093	21	667
501093	-0.261	66	800	2009	12.8		501093	21	667
501093	0.692	1	800	2009	27	22.949	501093	21	667	12.263	10.686
501093	1.265	50	800	2009	36.6	20.517	501093	21	667	5.833	14.684
501093	2.296	1	800	2009	31.6	25.961	501093	21	667	11.714	14.247
501093	2.333	1	800	2009	26.1		501093	21	667
501093	2.769	66	800	2009	12.6		501093	21	667
501093	3.041	66	800	2009	15.9		501093	21	667
501093	3.312	66	800	2009	15	17.761	501093	21	667	11.112	6.649
501093	3.528	1	800	2009	25		501093	21	667
501093	4.241	1	800	2009	18.4		501093	21	667
501093	9.246	50	800	2009	33		501093	21	667
501094	-11.389	1	700	2009	44.4	26.688	501094	24	725	16.349	10.339
501094	-9.821	1	700	2009	41.8	30.365	501094	24	725	15.605	14.76
501094	-8.543	1	700	2009	52.2	30.902	501094	24	725	13.897	17.005
501094	-7.913	1	700	2009	50	29.746	501094	24	725	15.295	14.451
501095	-8.38	1	900	2009	37		501095	20	500
501095	-7.396	1	900	2009	43.2		501095	20	500
501095	-6.098	1	900	2009	29.7		501095	20	500
501095	-4.77	1	900	2009	38.2		501095	20	500
501095	-3.074	1	900	2009	45.2	39.371	501095	20	500	21.008	18.363
501095	-1.288	1	900	2009	30.4		501095	20	500
501095	-0.959	1	900	2009	37		501095	20	500
501095	-0.8	1	900	2009	34.2		501095	20	500
501095	-0.229	1	900	2009	23.6		501095	20	500
501095	1.515	1	900	2009	38.8		501095	20	500
501095	1.816	1	900	2009	33.2	37.246	501095	20	500	20.027	17.219
501095	2.157	1	900	2009	36.4	37.009	501095	20	500	22.71	14.299
501095	3.667	1	900	2009	43.2	36.239	501095	20	500	20.629	15.61
501095	4.579	1	900	2009	32.9		501095	20	500
501095	4.885	1	900	2009	30.9		501095	20	500
501095	6.842	1	900	2009	21.2		501095	20	500
501095	7.412	1	900	2009	36.8		501095	20	500
501095	7.598	1	900	2009	46.8		501095	20	500
501095	8.07	1	900	2009	37.2		501095	20	500
501095	9.294	1	900	2009	37.5		501095	20	500
501095	10.237	1	900	2009	42.8		501095	20	500
501095	11.346	1	900	2009	30.2	32.41	501095	20	500	23.165	9.245
501096	-10.556	1	200	2009	44.9	17.997	501096	22	882	8.745	9.252
501096	-6.351	1	200	2009	47.2		501096	22	882
501096	-3.178	1	200	2009	66.8		501096	22	882
501096	0.752	1	200	2009	38	25.189	501096	22	882	8.887	16.302
501096	0.898	1	200	2009	44.6		501096	22	882
501096	3.03	1	200	2009	49.4	27.262	501096	22	882	12.997	14.265
501096	4.285	1	200	2009	43.2	20.643	501096	22	882	9.889	10.754
501096	8.481	1	200	2009	30.8	22.232	501096	22	882	8.786	13.446
501097	-10.504	1	600	2009	51.4	26.739	501097	25	1126	6.998	19.741
501097	-5.019	1	600	2009	46.4		501097	25	1126
501097	-2.745	50	600	2009	27.4	18.21	501097	25	1126	4.11	14.1
501097	-2.051	1	600	2009	52.6		501097	25	1126
501097	-1.605	1	600	2009	55.3	29.85	501097	25	1126	10.693	19.157
501097	-0.351	50	600	2009	35.4		501097	25	1126
501097	0.24	1	600	2009	39		501097	25	1126
501097	0.837	1	600	2009	32.6		501097	25	1126
501097	1.425	50	600	2009	25.3		501097	25	1126
501097	1.73	50	600	2009	20		501097	25	1126
501097	2.232	1	600	2009	44.6	28.746	501097	25	1126	7.827	20.919
501097	5.807	1	600	2009	56.5	32.614	501097	25	1126	6.168	26.446
501097	8.511	1	600	2009	52.4		501097	25	1126
501097	9.138	1	600	2009	43.2	29.861	501097	25	1126	8.745	21.116
501099	-12.187	30	500	2009	35.8		501099	12	836
501099	-10.956	30	500	2009	42		501099	12	836
501099	-10.252	30	500	2009	34.2	27.041	501099	12	836	8.629	18.412
501099	-9.35	30	500	2009	48.5	28.2	501099	12	836	12.23	15.97
501099	-7.98	30	500	2009	44.6	32.096	501099	12	836	17.258	14.838
501099	-5.082	30	500	2009	37.4	29.873	501099	12	836	14.549	15.324
501099	-2.758	30	500	2009	38.8		501099	12	836
501099	-2.392	30	500	2009	57.5		501099	12	836
501099	0.767	30	500	2009	38.8		501099	12	836
501099	1.22	30	500	2009	37		501099	12	836
501099	1.254	1	500	2009	19.2	11.536	501099	12	836	6.343	5.193
501099	3.349	30	500	2009	43.4	26.037	501099	12	836	14.62	11.417
501099	4.525	30	500	2009	46		501099	12	836
501099	4.594	30	500	2009	39.6		501099	12	836
501099	4.879	30	500	2009	35.8		501099	12	836
501099	5.18	30	500	2009	25		501099	12	836
501099	7.548	30	500	2009	42		501099	12	836
501099	10.052	30	500	2009	35.6		501099	12	836
501100	1.473	1	900	2009	9.4	4.3	501100	2	1059	0.15	4.15
501100	1.488	1	900	2009	12.8	4.785	501100	2	1059	0.33	4.455
501101	-4.986	57	800	2009	19.6		501101	20	579
501101	-4.88	57	800	2009	24.8		501101	20	579
501101	-3.431	53	800	2009	21.9	20.531	501101	20	579	2.841	17.69
501101	-3.3	57	800	2009	25		501101	20	579
501101	-2.747	57	800	2009	13		501101	20	579
501101	-2.637	57	800	2009	21.1		501101	20	579
501101	-2.416	57	800	2009	19.5	21.858	501101	20	579	12.415	9.443
501101	-2.121	1	800	2009	10		501101	20	579
501101	-1.628	57	800	2009	25.2		501101	20	579
501101	-0.66	50	800	2009	7.6	6.51	501101	20	579	1.437	5.073
501101	-0.153	53	800	2009	50		501101	20	579
501101	0.613	57	800	2009	21.6	20.72	501101	20	579	13.734	6.986
501101	1.195	53	800	2009	19.2		501101	20	579
501101	2.227	57	800	2009	34.2	22.964	501101	20	579	9.568	13.396
501101	2.67	1	800	2009	9.2	6.051	501101	20	579	2.691	3.36
501101	3.536	57	800	2009	27.6	20.906	501101	20	579	9.991	10.915
501101	5.89	57	800	2009	31.1	22.279	501101	20	579	8.948	13.331
501102	-1.407	1	800	2009	7.9	5.426	501102	25	970	0.5	4.926
501102	-0.231	1	800	2009	8.4	5.968	501102	25	970	0.783	5.185
501102	0.405	1	800	2009	7.6	5.195	501102	25	970	0.518	4.677
501102	1.381	1	800	2009	11.1	5.59	501102	25	970	0.651	4.939
501102	2.06	1	800	2009	9.2	5.362	501102	25	970	0.6	4.762
501103	-9.07	1	600	2009	36.2		501103	17	979
501103	-7.637	1	600	2009	33.4	20.242	501103	17	979	9.006	11.236
501103	-7.324	1	600	2009	44.5	20.111	501103	17	979	6.299	13.812
501103	-1.736	1	600	2009	32		501103	17	979
501103	-1.519	1	600	2009	30.1		501103	17	979
501103	-0.003	1	600	2009	23		501103	17	979
501103	2.348	1	600	2009	35.8	18.517	501103	17	979	7.791	10.726
501103	3.781	1	600	2009	24.2	16.346	501103	17	979	7.903	8.443
501103	7.461	1	600	2009	36.6		501103	17	979
501103	8.619	1	600	2009	40.7	21.65	501103	17	979	9.683	11.967
501103	11.043	1	600	2009	35.9		501103	17	979
501104	-10.23	1	700	2009	33.6		501104	15	890
501104	-6.42	1	700	2009	63.4		501104	15	890
501104	-4.574	1	700	2009	52.2		501104	15	890
501104	-3.037	1	700	2009	42.8		501104	15	890
501104	-2.025	1	700	2009	58.2		501104	15	890
501104	-0.816	1	700	2009	22		501104	15	890
501104	-0.056	1	700	2009	90.8		501104	15	890
501104	1.305	1	700	2009	46.5	28.63	501104	15	890	10.506	18.124
501104	1.759	1	700	2009	33.4	26.355	501104	15	890	9.904	16.451
501104	3.606	1	700	2009	63.6	33.617	501104	15	890	11.712	21.905
501104	3.75	1	700	2009	41.2	28.695	501104	15	890	12.104	16.591
501104	4.589	1	700	2009	30.4		501104	15	890
501104	7.073	1	700	2009	42.7		501104	15	890
501104	7.246	1	700	2009	40.4		501104	15	890
501104	7.908	1	700	2009	52.1	32.734	501104	15	890	6.936	25.798
501104	8.426	1	700	2009	52.8		501104	15	890
501104	11.364	1	700	2009	71.4		501104	15	890
501106	-9.036	1	900	2009	33.1		501106	6	1220
501106	7.164	1	900	2009	50.8	15.175	501106	6	1220	1.198	13.977
501106	7.286	1	900	2009	31.2	11.618	501106	6	1220	2.148	9.47
501107	-6.604	1	700	2009	17.2		501107	11	980
501107	-4.061	1	700	2009	15.9		501107	11	980
501107	-3.494	1	700	2009	16.8		501107	11	980
501107	-3.21	1	700	2009	17.8	13.574	501107	11	980	3.747	9.827
501107	-3.203	1	700	2009	20.4		501107	11	980
501107	-1.643	1	700	2009	17.6		501107	11	980
501107	-1.227	1	700	2009	19		501107	11	980
501107	-1.037	1	700	2009	19.4	14.637	501107	11	980	3.81	10.827
501107	-0.636	1	700	2009	17		501107	11	980
501107	-0.429	1	700	2009	15.9		501107	11	980
501107	0.938	1	700	2009	20.2	15.145	501107	11	980	2.957	12.188
501107	1.474	1	700	2009	24.2	18.827	501107	11	980	4.513	14.314
501107	1.673	1	700	2009	17.2		501107	11	980
501107	2.429	1	700	2009	17		501107	11	980
501107	2.834	1	700	2009	17.4		501107	11	980
501107	5.066	1	700	2009	20.8	17.015	501107	11	980	4.074	12.941
501108	-8.83	1	700	2009	30.6	21.166	501108	33	865	11.151	10.015
501108	-6.615	30	700	2009	40	25.575	501108	33	865	18.519	7.056
501108	-5.561	1	700	2009	39.8		501108	33	865
501108	-4.094	1	700	2009	36.2	28.116	501108	33	865	10.936	17.18
501108	-3.956	30	700	2009	31.2		501108	33	865
501108	-2.791	30	700	2009	37		501108	33	865
501108	-2.565	1	700	2009	32.6		501108	33	865
501108	-2.342	30	700	2009	35.2		501108	33	865
501108	-0.929	1	700	2009	35.8		501108	33	865
501108	0.18	1	700	2009	24.2	16	501108	33	865
501108	1.194	1	700	2009	19.7		501108	33	865
501108	2.524	1	700	2009	40.6		501108	33	865
501108	3.025	1	700	2009	37.2		501108	33	865
501108	3.032	1	700	2009	27.6		501108	33	865
501108	4.964	1	700	2009	35.4		501108	33	865
501108	5.21	1	700	2009	32.9		501108	33	865
501108	5.304	1	700	2009	42.1	28.478	501108	33	865	13.177	15.301
501108	8.99	1	700	2009	34.8		501108	33	865
501108	9.576	1	700	2009	32.1	24.394	501108	33	865	11.921	12.473
501109	-6.067	1	600	2009	15.8	9.845	501109	20	1187	0.546	9.299
501109	-5.095	1	600	2009	18.8		501109	20	1187
501109	-2.903	1	600	2009	22.2	11.164	501109	20	1187	0.839	10.325
501109	-2.664	1	600	2009	13.6		501109	20	1187
501109	-1.59	1	600	2009	15	9.005	501109	20	1187	0.363	8.642
501109	-1.064	1	600	2009	20	9.907	501109	20	1187	0.742	9.165
501109	-0.111	1	600	2009	17.5	10.832	501109	20	1187	0.851	9.981
501109	2.299	1	600	2009	15.3		501109	20	1187
501109	3.399	1	600	2009	25.6	11.978	501109	20	1187	1.428	10.55
501109	4.024	1	600	2009	18.2		501109	20	1187
501110	-3.742	1	500	2009	17.4		501110	23	654
501110	-3.134	1	500	2009	16.7		501110	23	654
501110	-2.913	1	500	2009	17.7		501110	23	654
501110	-2.55	1	500	2009	20.1	15.501	501110	23	654	2.172	13.329
501110	-1.99	1	500	2009	12.4		501110	23	654
501110	-0.848	1	500	2009	17.4	12.9	501110	23	654	3.981	8.919
501110	-0.847	1	500	2009	7.7	7.569	501110	23	654	3.454	4.115
501110	-0.569	1	500	2009	18.4		501110	23	654
501110	0.187	1	500	2009	13.4	11.608	501110	23	654	3.245	8.363
501110	1.874	1	500	2009	11.3		501110	23	654
501110	2.282	1	500	2009	18.2		501110	23	654
501110	2.798	1	500	2009	15.4		501110	23	654
501110	3.048	1	500	2009	11.8	9.6	501110	23	654	1.677	7.923
501110	3.114	1	500	2009	15.9		501110	23	654
501110	5.197	1	500	2009	15		501110	23	654
501110	6.543	1	500	2009	19		501110	23	654
501111	-11.346	1	700	2009	59.8	37.674	501111	8	820	20.647	17.027
501111	-10.55	1	700	2009	38.6	32.462	501111	8	820	20.256	12.206
501111	-8.852	1	700	2009	45.4		501111	8	820
501111	-7.25	50	700	2009	45.2	29.499	501111	8	820	16.25	13.249
501111	-5.209	1	700	2009	53		501111	8	820
501111	-5.107	1	700	2009	57.6		501111	8	820
501111	-3.672	1	700	2009	75.5	36.513	501111	8	820	22.478	14.035
501111	-3.205	50	700	2009	10.7		501111	8	820
501111	-2.793	1	700	2009	72	42.505	501111	8	820	25.492	17.013
501111	-2.179	50	700	2009	7.3		501111	8	820
501111	0.312	50	700	2009	12.4		501111	8	820
501111	0.422	50	700	2009	11.3		501111	8	820
501111	0.545	50	700	2009	40.7		501111	8	820
501111	1.468	1	700	2009	53.8		501111	8	820
501111	2.464	50	700	2009	14.5		501111	8	820
501111	2.605	1	700	2009	54.1	35.534	501111	8	820	23.675	11.859
501111	3.635	1	700	2009	57.8		501111	8	820
501111	3.761	50	700	2009	15.3		501111	8	820
501111	4.383	1	700	2009	51.1	34.531	501111	8	820	19.655	14.876
501112	9.063	30	800	2009	39.8	26.892	501112	15	708	14.533	12.359
501113	-1.066	1	700	2009	12.2	9.259	501113	12	916	1.048	8.211
501113	0.842	1	700	2009	10.8	5.558	501113	12	916	0.815	4.743
501113	2.233	1	700	2009	11.2	9.511	501113	12	916	0.953	8.558
501113	2.484	1	700	2009	11	8.28	501113	12	916	1.127	7.153
501114	-5.731	1	700	2009	24.2	5	501114	12	1352
501115	0.045	1	400	2009	47	29.655	501115	25	702	13.895	15.76
501115	3.358	1	400	2009	32.2	22.423	501115	25	702	13.246	9.177
501115	3.589	1	400	2009	41.2	27.824	501115	25	702	13.438	14.386
501115	5.099	1	400	2009	45.6		501115	25	702
501115	5.212	1	400	2009	34.6	27.006	501115	25	702	15.024	11.982
501115	5.802	1	400	2009	28.4	24.286	501115	25	702	12.872	11.414
501115	6.342	1	400	2009	47.8		501115	25	702
501115	9.75	1	400	2009	50.2	33.226	501115	25	702	14.221	19.005
501116	-8.709	1	700	2009	31.2		501116	16	957
501116	-7.246	1	700	2009	46.2		501116	16	957
501116	-3.918	1	700	2009	32.4	24.529	501116	16	957	7.619	16.91
501116	-3.739	1	700	2009	20.2		501116	16	957
501116	-3.315	1	700	2009	32.4		501116	16	957
501116	-2.871	1	700	2009	39		501116	16	957
501116	-1.862	1	700	2009	36.8		501116	16	957
501116	-1.65	1	700	2009	36.2		501116	16	957
501116	-0.524	1	700	2009	41.4	28.633	501116	16	957	6.729	21.904
501116	-0.323	50	700	2009	27.2	25.639	501116	16	957	4.622	21.017
501116	-0.239	1	700	2009	27.8		501116	16	957
501116	-0.204	1	700	2009	19.9		501116	16	957
501116	0.822	1	700	2009	49.7		501116	16	957
501116	1.987	1	700	2009	21.8	20.737	501116	16	957	8.326	12.411
501116	3.1	1	700	2009	28.6	21.133	501116	16	957	7.678	13.455
501116	4.114	50	700	2009	22.5		501116	16	957
501116	4.817	1	700	2009	36.4		501116	16	957
501116	5.447	1	700	2009	38.4	25.152	501116	16	957	8.719	16.433
501117	-5.516	1	400	2009	30.6		501117	18	834
501117	-4.839	1	400	2009	29	22.559	501117	18	834	12.436	10.123
501117	-2.398	1	400	2009	30.7		501117	18	834
501117	-0.605	1	400	2009	33.9		501117	18	834
501117	0.389	1	400	2009	33.7	24.075	501117	18	834	11.279	12.796
501117	0.596	1	400	2009	29.3		501117	18	834
501117	1.882	1	400	2009	23		501117	18	834
501117	3.451	1	400	2009	27.2	21.389	501117	18	834	12.097	9.292
501117	5.853	1	400	2009	23.6	19.378	501117	18	834	12.606	6.772
501117	6.64	1	400	2009	33.6		501117	18	834
501117	9.261	1	400	2009	37.2	23.733	501117	18	834	13.091	10.642
501118	-11.521	1	700	2009	38.3		501118	16	880
501118	-6.435	1	700	2009	47.8		501118	16	880
501118	-6.124	1	700	2009	34.5		501118	16	880
501118	-4.676	1	700	2009	40.6		501118	16	880
501118	-3.248	1	700	2009	34.2		501118	16	880
501118	2.188	1	700	2009	38.2		501118	16	880
501118	3.552	1	700	2009	49.1	32.274	501118	16	880	13.305	18.969
501118	3.558	1	700	2009	33.4	16.707	501118	16	880	7.889	8.818
501118	5.293	1	700	2009	46.8	28.571	501118	16	880	14.629	13.942
501118	6.916	1	700	2009	61.2		501118	16	880
501118	8.55	1	700	2009	41.9	29.628	501118	16	880	11.036	18.592
501118	8.837	1	700	2009	40		501118	16	880
501118	9.19	1	700	2009	52.7		501118	16	880
501118	10.146	1	700	2009	37.4	29.201	501118	16	880	12.586	16.615
501119	-8.102	50	600	2009	55.3		501119	22	856
501119	-7.714	50	600	2009	54.4	27.237	501119	22	856	5.774	21.463
501119	-4.125	1	600	2009	31.2		501119	22	856
501119	-4.095	1	600	2009	41.8		501119	22	856
501119	-3.679	1	600	2009	23.6		501119	22	856
501119	-2.79	1	600	2009	43.6	28.795	501119	22	856	9.28	19.515
501119	-2.255	1	600	2009	40.6		501119	22	856
501119	-1.704	1	600	2009	31	24.571	501119	22	856	13.966	10.605
501119	-1.36	1	600	2009	19.5		501119	22	856
501119	0.636	1	600	2009	32.4		501119	22	856
501119	1.136	1	600	2009	37.8		501119	22	856
501119	3.55	1	600	2009	30		501119	22	856
501119	3.96	1	600	2009	39	28.326	501119	22	856	18.223	10.103
501119	5.466	1	600	2009	30.4		501119	22	856
501119	5.977	1	600	2009	32.1	31.211	501119	22	856	16.654	14.557
501119	6.216	1	600	2009	44.2	31.337	501119	22	856	13.126	18.211
501119	8.516	1	600	2009	36.8		501119	22	856
501119	10.948	1	600	2009	34		501119	22	856
501123	-4.18	1	200	2009	23.2		501123	22	1150
501123	-3.737	1	200	2009	16.8		501123	22	1150
501123	-1.781	1	200	2009	30.9	16.123	501123	22	1150	3.075	13.048
501123	0.807	1	200	2009	27.6	16.248	501123	22	1150	1.594	14.654
501123	1.955	1	200	2009	21.9	12.192	501123	22	1150	2.193	9.999
501123	2.263	1	200	2009	23	14.76	501123	22	1150	2.568	12.192
501123	5.985	1	200	2009	24.2	13.741	501123	22	1150	2.569	11.172
501123	6.649	1	200	2009	32.1		501123	22	1150
501123	9.67	1	200	2009	32.4	14.174	501123	22	1150	1.66	12.514
501124	-9.063	1	700	2009	39.4		501124	22	867
501124	-5.413	1	700	2009	39.2		501124	22	867
501124	-3.704	1	700	2009	49.6	30.396	501124	22	867	13.667	16.729
501124	-0.943	1	700	2009	45.8	29.552	501124	22	867	12.29	17.262
501124	1.794	1	700	2009	40.2	26.974	501124	22	867	18.265	8.709
501124	3.724	1	700	2009	38.3	29.476	501124	22	867	13.13	16.346
501124	8.118	1	700	2009	40	28.018	501124	22	867	16.172	11.846
501124	9.288	50	700	2009	58.8	25.598	501124	22	867	6.716	18.882
501125	-8.741	1	900	2009	41		501125	12	980
501125	-4.075	1	900	2009	27		501125	12	980
501125	-3.945	1	900	2009	41		501125	12	980
501125	-3.038	1	900	2009	32.2	17.416	501125	12	980	9.352	8.064
501125	-1.159	1	900	2009	39.4	22.751	501125	12	980	9.302	13.449
501125	-0.945	1	900	2009	35.6	20.018	501125	12	980	9.408	10.61
501125	-0.862	1	900	2009	40.8	22.422	501125	12	980	9.504	12.918
501125	1.557	1	900	2009	29.8		501125	12	980
501125	1.835	1	900	2009	22.8		501125	12	980
501125	2.115	1	900	2009	39.4		501125	12	980
501125	5.119	1	900	2009	45.7		501125	12	980
501125	5.998	1	900	2009	31.6		501125	12	980
501125	7.46	1	900	2009	32.3		501125	12	980
501125	9.541	1	900	2009	31	16.262	501125	12	980	6.96	9.302
501125	10.652	1	900	2009	32.8		501125	12	980
501126	-3.111	1	600	2009	24.9	11.775	501126	10	1129	6.514	5.261
501126	-2.131	1	600	2009	34.3		501126	10	1129
501126	-2.013	1	600	2009	37.1	15.3	501126	10	1129	4.541	10.759
501126	0.032	1	600	2009	36	14.411	501126	10	1129	3.551	10.86
501126	2.161	1	600	2009	30	13.035	501126	10	1129	5.003	8.032
501126	6.522	1	600	2009	33.2	13.159	501126	10	1129	3.704	9.455
501127	-11.728	1	800	2009	44.8		501127	14	825
501127	-10.517	1	800	2009	35.8		501127	14	825
501127	-9.414	1	800	2009	33.8		501127	14	825
501127	-7.308	1	800	2009	44		501127	14	825
501127	-6.083	1	800	2009	42.9	24.468	501127	14	825	9.263	15.205
501127	-4.992	1	800	2009	35.6		501127	14	825
501127	-2.105	1	800	2009	34		501127	14	825
501127	-1.891	1	800	2009	25.6	22.906	501127	14	825	7.204	15.702
501127	-1.262	1	800	2009	22.8		501127	14	825
501127	-0.843	1	800	2009	30.4		501127	14	825
501127	-0.785	1	800	2009	30	22.881	501127	14	825	7.721	15.16
501127	0.348	1	800	2009	32.6	23.632	501127	14	825	6.455	17.177
501127	1.78	1	800	2009	35.8		501127	14	825
501127	2.37	1	800	2009	42.4		501127	14	825
501127	3.784	1	800	2009	33		501127	14	825
501127	6.56	1	800	2009	38.8	24.991	501127	14	825	10.048	14.943
501127	7.853	1	800	2009	37.4		501127	14	825
501127	7.915	1	800	2009	43.8		501127	14	825
501128	-8.851	1	800	2009	35	18.258	501128	13	930	10.146	8.112
501128	-8.139	1	800	2009	31.2		501128	13	930
501128	-5.773	1	800	2009	24.6		501128	13	930
501128	-4.642	1	800	2009	30.6		501128	13	930
501128	-3.088	1	800	2009	19		501128	13	930
501128	-1.355	1	800	2009	31.8	13.91	501128	13	930	6.292	7.618
501128	-1.092	1	800	2009	29.7	14.952	501128	13	930	8.894	6.058
501128	-0.649	1	800	2009	31.8		501128	13	930
501128	0.019	1	800	2009	18.8	13.08	501128	13	930	8.229	4.851
501128	1.744	1	800	2009	25.8	15.889	501128	13	930	8.252	7.637
501128	5.728	1	800	2009	26.5		501128	13	930
501129	-2.296	1	200	2009	11	6.637	501129	15	1060	0.459	6.178
501129	-2.049	1	200	2009	15.5	9.565	501129	15	1060	0.73	8.835
501129	-1.564	1	200	2009	14.8	8.158	501129	15	1060	0.546	7.612
501129	-1.038	1	200	2009	10	6.204	501129	15	1060	0.222	5.982
501129	1.367	1	200	2009	12.8	7.311	501129	15	1060	0.505	6.806
501129	1.593	1	200	2009	15.1		501129	15	1060
501130	-9.131	1	800	2009	37.1		501130	7	880
501130	-8.856	1	800	2009	34.3		501130	7	880
501130	-6.398	1	800	2009	39.2	27.124	501130	7	880	9.777	17.347
501130	-6.164	1	800	2009	43.2	26.638	501130	7	880	8.52	18.118
501130	-5.658	1	800	2009	37.8		501130	7	880
501130	-4.474	1	800	2009	36.5		501130	7	880
501130	-4.238	1	800	2009	25.5		501130	7	880
501130	-1.544	1	800	2009	39.1		501130	7	880
501130	0.469	1	800	2009	41.1		501130	7	880
501130	0.619	1	800	2009	48.2	26.825	501130	7	880	9.555	17.27
501130	2.819	1	800	2009	28.1	23.959	501130	7	880	6.121	17.838
501130	3.262	1	800	2009	23	21.84	501130	7	880	13.217	8.623
501130	3.859	1	800	2009	55.4		501130	7	880
501130	4.252	1	800	2009	32.7		501130	7	880
501130	6.528	1	800	2009	34.6		501130	7	880
501130	6.889	1	800	2009	26.2		501130	7	880
501130	7.511	1	800	2009	36.2		501130	7	880
501130	7.897	1	800	2009	37.8		501130	7	880
501130	9.254	1	800	2009	30.8		501130	7	880
501130	10.429	1	800	2009	52.2	26.954	501130	7	880	9.772	17.182
501131	-6.374	1	600	2009	21.4	8.337	501131	7	1275	1.655	6.682
501131	-1.424	1	600	2009	40	11.719	501131	7	1275	1.141	10.578
501131	-0.885	1	600	2009	20	7.408	501131	7	1275	1.352	6.056
501131	-0.458	1	600	2009	30		501131	7	1275
501131	0.022	1	600	2009	19.7	7.869	501131	7	1275	1.007	6.862
501131	6.149	1	600	2009	45.2		501131	7	1275
501132	-11.002	1	500	2009	32.6		501132	11	744
501132	-10.415	1	500	2009	45.6		501132	11	744
501132	-6.187	1	500	2009	38.8	30.33	501132	11	744	19.844	10.486
501132	-5.991	1	500	2009	31.7	26.843	501132	11	744	16.493	10.35
501132	-5.182	1	500	2009	40		501132	11	744
501132	-4.354	1	500	2009	34.2		501132	11	744
501132	-2	1	500	2009	44.6		501132	11	744
501132	-1.442	1	500	2009	42.2		501132	11	744
501132	-1.074	1	500	2009	29.5		501132	11	744
501132	-0.689	1	500	2009	59.8	33.321	501132	11	744	15.855	17.466
501132	-0.44	1	500	2009	34.7		501132	11	744
501132	-0.386	1	500	2009	33.5		501132	11	744
501132	0.681	1	500	2009	31.8		501132	11	744
501132	1.021	1	500	2009	43.6	29.545	501132	11	744	11.786	17.759
501132	4.857	1	500	2009	40.4		501132	11	744
501132	5.244	1	500	2009	51		501132	11	744
501132	5.761	1	500	2009	64.8	36.6	501132	11	744	12.519	24.081
501132	6.745	1	500	2009	49.3		501132	11	744
501132	6.953	1	500	2009	35		501132	11	744
501133	0.024	1	500	2009	33.8	15.392	501133	10	1198	6.333	9.059
501133	0.959	1	500	2009	23.5	10.187	501133	10	1198	4.209	5.978
501133	2.763	1	500	2009	28.6	14.479	501133	10	1198	2.484	11.995
501133	3.132	1	500	2009	19.1	7.462	501133	10	1198	4.109	3.353
501133	3.731	1	500	2009	31.6	13.907	501133	10	1198	2.02	11.887
501134	-2.752	1	800	2009	14	6.589	501134	20	1185	0.167	6.422
501134	-2.349	1	800	2009	11		501134	20	1185
501134	-1.676	1	800	2009	18	6.685	501134	20	1185	0.294	6.391
501134	-1.46	1	800	2009	13.8	7.159	501134	20	1185	0.316	6.843
501134	-0.222	1	800	2009	12.1	6.012	501134	20	1185	0.562	5.45
501134	1.065	1	800	2009	10.2	5.779	501134	20	1185	0.343	5.436
501135	-2.385	50	900	2009	15		501135	33	620
501135	-2.144	50	900	2009	11.2		501135	33	620
501135	-1.969	50	900	2009	10		501135	33	620
501135	-1.324	50	900	2009	9.6		501135	33	620
501135	-1.245	50	900	2009	12		501135	33	620
501135	-1.142	50	900	2009	16.8	11.547	501135	33	620	3.116	8.431
501135	-0.748	50	900	2009	7.8		501135	33	620
501135	-0.068	50	900	2009	7.6	10.158	501135	33	620	2.778	7.38
501135	0.116	50	900	2009	9.2	9.189	501135	33	620	2.697	6.492
501135	0.432	50	900	2009	14.9		501135	33	620
501135	0.994	50	900	2009	13.2	11.24	501135	33	620	3.011	8.229
501135	1.246	50	900	2009	15.1	10.012	501135	33	620	2.684	7.328
501136	-8.36	1	300	2009	45.8		501136	12	700
501136	-7.939	1	300	2009	38		501136	12	700
501136	-5.971	1	300	2009	42.4		501136	12	700
501136	-4.334	1	300	2009	26		501136	12	700
501136	-3.418	30	300	2009	38.6		501136	12	700
501136	-2.464	1	300	2009	24.4	24.675	501136	12	700	7.045	17.63
501136	-1.656	30	300	2009	39.8		501136	12	700
501136	0.475	30	300	2009	36.6	23.621	501136	12	700	16.685	6.936
501136	2.999	1	300	2009	45.7	28.619	501136	12	700	9.764	18.855
501136	3.126	1	300	2009	39.2	26.251	501136	12	700	12.74	13.511
501136	3.987	1	300	2009	45.1		501136	12	700
501136	4.563	1	300	2009	36.4	30.333	501136	12	700	7.656	22.677
501136	9.56	1	300	2009	41.8	27.895	501136	12	700	8.057	19.838
501137	-5.274	1	600	2009	41.8	15.897	501137	9	1200	3.474	12.423
501137	-0.646	1	600	2009	43.3	19.73	501137	9	1200	3.918	15.812
501137	1.427	1	600	2009	37.8	14.411	501137	9	1200	1.867	12.544
501137	1.495	1	600	2009	39		501137	9	1200
501137	1.665	1	600	2009	41.5	16.438	501137	9	1200	4.06	12.378
501137	1.687	1	600	2009	38.8	15.893	501137	9	1200	2.533	13.36
501137	2.667	1	600	2009	38.4		501137	9	1200
501138	-3.618	1	700	2009	20.5	19.126	501138	19	970	3.516	15.61
501138	-1.264	1	700	2009	16.6	14.797	501138	19	970	3.225	11.572
501138	-1.197	1	700	2009	18.3	19.858	501138	19	970	3.785	16.073
501138	-0.3	1	700	2009	18.2	14.222	501138	19	970	2.035	12.187
501138	0.975	1	700	2009	19.8		501138	19	970
501138	2.391	1	700	2009	35.7	22.026	501138	19	970	3.511	18.515
501138	3.258	1	700	2009	23.7	19.453	501138	19	970	3.301	16.152
501139	-3.081	1	800	2009	16	5.166	501139	10	1269	0.73	4.436
501140	-4.221	50	600	2009	41.2		501140	24	1104
501140	-3.754	1	600	2009	56.4		501140	24	1104
501140	-2.618	50	600	2009	45.5		501140	24	1104
501140	-1.493	50	600	2009	38	21.765	501140	24	1104	10.68	11.085
501140	-1.323	50	600	2009	38.5		501140	24	1104
501140	1.338	50	600	2009	24.8	19.871	501140	24	1104	7.357	12.514
501140	1.441	50	600	2009	38.2		501140	24	1104
501140	1.468	50	600	2009	48.7	27.223	501140	24	1104	12.651	14.572
501140	1.505	50	600	2009	42.1	24.818	501140	24	1104	13.633	11.185
501140	2.753	50	600	2009	37.3		501140	24	1104
501140	3.294	50	600	2009	27.4		501140	24	1104
501140	3.699	50	600	2009	44.5	25.337	501140	24	1104	10.663	14.674
501140	4.878	1	600	2009	76.8	37.915	501140	24	1104	13.582	24.333
501140	8.798	50	600	2009	31		501140	24	1104
501141	-11.649	1	900	2009	41.9		501141	23	750
501141	-5.064	1	900	2009	48.9		501141	23	750
501141	-4.263	1	900	2009	39.8		501141	23	750
501141	-4.19	64	900	2009	28.3	22.34	501141	23	750	13.993	8.347
501141	0.151	1	900	2009	37.6		501141	23	750
501141	0.416	50	900	2009	7.2		501141	23	750
501141	0.699	50	900	2009	29.2	23.597	501141	23	750	11.104	12.493
501141	0.85	1	900	2009	34.9	23.829	501141	23	750	16.647	7.182
501141	1.384	1	900	2009	33.8		501141	23	750
501141	2.641	1	900	2009	39.4		501141	23	750
501141	3.747	1	900	2009	36.6		501141	23	750
501141	4.011	1	900	2009	50.6	30.088	501141	23	750	17.583	12.505
501141	4.933	1	900	2009	38.6		501141	23	750
501141	6.088	1	900	2009	27.8	22.312	501141	23	750	12.601	9.711
501141	7.095	1	900	2009	30.7		501141	23	750
501141	7.41	1	900	2009	41.7	27.604	501141	23	750	16.862	10.742
501141	9.994	1	900	2009	43		501141	23	750
501141	10.275	1	900	2009	39.8	27.441	501141	23	750	16.084	11.357
501142	-0.592	1	700	2009	12.1	6.92	501142	9	980	0.357	6.563
501143	-12.394	1	900	2009	42.7		501143	15	820
501143	-10.02	1	900	2009	37.6		501143	15	820
501143	-8.782	1	900	2009	35.9	22.011	501143	15	820	3.397	18.614
501143	-5.811	1	900	2009	35.8	21.478	501143	15	820	3.367	18.111
501143	-3.155	1	900	2009	31.6	18.936	501143	15	820	2.696	16.24
501143	-1.754	1	900	2009	26	19.46	501143	15	820	4.527	14.933
501143	-1.019	1	900	2009	7.9	7.244	501143	15	820	1.143	6.101
501143	0.011	1	900	2009	42.6	22.237	501143	15	820	3.429	18.808
501143	0.132	66	900	2009	7.8	8.804	501143	15	820	2.568	6.236
501143	0.748	1	900	2009	8		501143	15	820
501143	3.079	1	900	2009	12.6		501143	15	820
501144	-4.12	1	800	2009	26.5		501144	17	990
501144	-3.024	1	800	2009	26.1		501144	17	990
501144	-2.894	1	800	2009	19.2	14.012	501144	17	990	7.028	6.984
501144	-2.831	1	800	2009	24.6	15.75	501144	17	990	5.747	10.003
501144	-2.735	1	800	2009	34.4		501144	17	990
501144	1.172	1	800	2009	25.4		501144	17	990
501144	1.813	1	800	2009	32.5	16.4	501144	17	990	7.713	8.687
501144	1.902	1	800	2009	30.9	21.852	501144	17	990	4.753	17.099
501144	4.443	1	800	2009	35.2		501144	17	990
501144	10.802	1	800	2009	44.6	21.308	501144	17	990	7.482	13.826
501145	-1.397	1	200	2009	9.8	8.046	501145	9	697	1.246	6.8
501145	0.138	1	200	2009	10.8	8.085	501145	9	697	1.177	6.908
501145	0.763	1	200	2009	14.1	10.794	501145	9	697	0.396	10.398
501145	1.768	1	200	2009	16		501145	9	697
501145	2.831	1	200	2009	17.7		501145	9	697
501145	3.032	1	200	2009	16.4	11.651	501145	9	697	1.307	10.344
501145	3.515	1	200	2009	18	13.158	501145	9	697	1.18	11.978
501146	-5.815	1	800	2009	29.5	23.856	501146	21	673	9.728	14.128
501146	-2.669	30	800	2009	27.2	26.38	501146	21	673	11.315	15.065
501146	-2.528	1	800	2009	32.2	26.755	501146	21	673	7.704	19.051
501146	-2.253	30	800	2009	25.6		501146	21	673
501146	0.426	1	800	2009	25	21.43	501146	21	673	9.06	12.37
501146	0.95	30	800	2009	12.6		501146	21	673
501146	2.646	1	800	2009	27.5		501146	21	673
501146	2.712	1	800	2009	23.2	18.909	501146	21	673	7.453	11.456
501146	2.82	1	800	2009	16.4	18.6	501146	21	673	3.452	15.148
501146	4.166	1	800	2009	25.4		501146	21	673
501146	4.331	30	800	2009	59.6		501146	21	673
501146	4.771	1	800	2009	23.2		501146	21	673
501146	5.738	30	800	2009	16		501146	21	673
501146	6.371	1	800	2009	15.8		501146	21	673
501147	-6.133	1	600	2009	15.1		501147	19	1050
501147	-5.189	1	600	2009	15.7		501147	19	1050
501147	-3.129	1	600	2009	10.2		501147	19	1050
501147	-2.279	1	600	2009	15.2	7.415	501147	19	1050	0.325	7.09
501147	-1.446	1	600	2009	15.1	6.725	501147	19	1050	0.367	6.358
501147	-0.035	1	600	2009	7.2	5.624	501147	19	1050	0.215	5.409
501147	0.006	1	600	2009	9.8	5.605	501147	19	1050	0.077	5.528
501147	0.307	1	600	2009	8.1		501147	19	1050
501147	1.99	1	600	2009	11	6.057	501147	19	1050	0.29	5.767
501148	-11.305	1	600	2009	35.6		501148	22	1750
501148	-6.689	1	600	2009	31.4		501148	22	1750
501148	-6.131	1	600	2009	26.6	15.438	501148	22	1750	6.401	9.037
501148	-4.223	1	600	2009	22.4		501148	22	1750
501148	-2.447	1	600	2009	40.3		501148	22	1750
501148	-2.074	1	600	2009	30.8		501148	22	1750
501148	-1.405	1	600	2009	32.2		501148	22	1750
501148	-1.317	1	600	2009	36		501148	22	1750
501148	-0.124	1	600	2009	33.1		501148	22	1750
501148	2.1	1	600	2009	28.8		501148	22	1750
501148	5.477	1	600	2009	39.6	22.866	501148	22	1750	5.289	17.577
501148	5.576	1	600	2009	23.8	14.163	501148	22	1750	4.446	9.717
501148	6.01	1	600	2009	30.8	16.751	501148	22	1750	7.936	8.815
501148	6.458	1	600	2009	30.1		501148	22	1750
501148	7.006	1	600	2009	33.6		501148	22	1750
501148	11.036	1	600	2009	34.2	18.853	501148	22	1750	3.899	14.954
501149	-2.501	1	100	2009	10.4	3.786	501149	2	1208	0.211	3.575
501149	0.356	1	100	2009	15.8	4.788	501149	2	1208	0.188	4.6
501149	1.126	1	100	2009	8.5	3.393	501149	2	1208	0.511	2.882
501149	3.358	1	100	2009	9.6	3.557	501149	2	1208	0.799	2.758
501150	-5.29	1	300	2009	29.4	16.011	501150	14	914	5.697	10.314
501150	-5.211	1	300	2009	22.8		501150	14	914
501150	-1.522	1	300	2009	26.2	15.918	501150	14	914	6.556	9.362
501150	-1.067	1	300	2009	30.5		501150	14	914
501150	1.468	1	300	2009	21.2	14.003	501150	14	914	6.402	7.601
501150	1.517	1	300	2009	33.4	17.01	501150	14	914	6.749	10.261
501150	1.888	1	300	2009	21.4		501150	14	914
501150	2.58	1	300	2009	24.2		501150	14	914
501150	3.376	1	300	2009	20.8		501150	14	914
501150	4.749	1	300	2009	22.6	17.522	501150	14	914	7.646	9.876
501150	5.588	1	300	2009	25.2		501150	14	914
501151	1.875	1	600	2009	8.3		501151	18	1295
501151	1.968	1	600	2009	7.2	3.494	501151	18	1295	0.354	3.14
501151	2.326	1	600	2009	19.6	6.173	501151	18	1295	0.389	5.784
501151	2.394	1	600	2009	11.5	4.856	501151	18	1295	0.584	4.272
501151	2.612	1	600	2009	8.7		501151	18	1295
501151	2.623	1	600	2009	15	5.207	501151	18	1295	0.497	4.71
501151	2.718	1	600	2009	12.3		501151	18	1295
501151	2.815	1	600	2009	32.4		501151	18	1295
501151	2.95	1	600	2009	23	5.978	501151	18	1295	0.236	5.742
501152	-11.399	1	600	2009	42.6	32.458	501152	28	754	19.761	12.697
501152	-10.95	1	600	2009	45.4	31.981	501152	28	754	20.208	11.773
501152	-7.789	1	600	2009	48.4		501152	28	754
501152	-7.762	1	600	2009	39.1	27.421	501152	28	754	15.262	12.159
501152	-7.52	1	600	2009	37	29.974	501152	28	754	13.446	16.528
501152	-3.895	1	600	2009	37.6		501152	28	754
501152	1.952	1	600	2009	47.2		501152	28	754
501152	2.832	1	600	2009	33.3		501152	28	754
501152	5.623	30	600	2009	38.2	29.572	501152	28	754	18.852	10.72
501152	5.915	1	600	2009	46		501152	28	754
501152	6.829	1	600	2009	45.2	29.951	501152	28	754	10.236	19.715
501153	-4.095	1	600	2009	21.6	4.237	501153	6	1173	1.512	2.725
501153	-3.01	1	600	2009	13.8	3.842	501153	6	1173	1.659	2.183
501153	-0.922	1	600	2009	12.9	3.741	501153	6	1173	1.507	2.234
501153	-0.441	1	600	2009	18.5	2.604	501153	6	1173	0.927	1.677
501153	1.559	1	600	2009	23	5.928	501153	6	1173	0.263	5.665
501154	-5.915	1	300	2009	22.8	14.094	501154	12	1060	2.393	11.701
501154	-5.642	1	300	2009	24.8	14.628	501154	12	1060	1.532	13.096
501154	-5.448	1	300	2009	21.8	14.203	501154	12	1060	2.318	11.885
501154	-2.268	1	300	2009	26.2		501154	12	1060
501154	-1.859	1	300	2009	28.3		501154	12	1060
501154	-1.469	1	300	2009	23.8		501154	12	1060
501154	-1.467	1	300	2009	10.6		501154	12	1060
501154	-1.461	1	300	2009	21.7		501154	12	1060
501154	-1.184	1	300	2009	22.2		501154	12	1060
501154	-0.534	1	300	2009	13.4		501154	12	1060
501154	-0.314	1	300	2009	16.8		501154	12	1060
501154	-0.239	1	300	2009	13.4		501154	12	1060
501154	0.325	1	300	2009	27.2		501154	12	1060
501154	0.763	1	300	2009	22		501154	12	1060
501154	0.96	1	300	2009	16.3		501154	12	1060
501154	2.004	1	300	2009	19.4		501154	12	1060
501154	3.166	1	300	2009	18.6		501154	12	1060
501154	3.813	1	300	2009	19.4	10.524	501154	12	1060	1.971	8.553
501154	4.247	1	300	2009	23.5		501154	12	1060
501154	5.159	1	300	2009	25.4	13.466	501154	12	1060	2.157	11.309
501155	-6.481	50	600	2009	51.4	34.233	501155	26	547	1.412	32.821
501155	-5.81	50	600	2009	71.6	29.599	501155	26	547	12.226	17.373
501155	-5.471	50	600	2009	72.8	32.858	501155	26	547	11.788	21.07
501155	-2.721	53	600	2009	32	22.888	501155	26	547	6.043	16.845
501155	-0.003	50	600	2009	58.8	33.117	501155	26	547	15.816	17.301
501155	5.54	53	600	2009	27.7	27.615	501155	26	547	14.922	12.693
501156	-7.016	1	600	2009	49.1	31.754	501156	21	800	12.26	19.494
501156	0.879	1	600	2009	60	38.835	501156	21	800	15.81	23.025
501156	7.899	1	600	2009	48.4	37.2	501156	21	800	20.589	16.611
501156	8.604	1	600	2009	57.4	39.388	501156	21	800	21.672	17.716
501156	9.052	53	600	2009	43.5	28.99	501156	21	800	9.702	19.288
501157	-6.969	1	700	2009	32.6		501157	27	1119
501157	-6.845	1	700	2009	40.2		501157	27	1119
501157	-4.106	1	700	2009	38.9	19.711	501157	27	1119	1.857	17.854
501157	-3.965	1	700	2009	36.9		501157	27	1119
501157	-0.447	1	700	2009	33.8	18.442	501157	27	1119	1.734	16.708
501157	0.191	1	700	2009	26.3		501157	27	1119
501157	0.544	1	700	2009	43.2	18.824	501157	27	1119	1.915	16.909
501157	1.277	1	700	2009	27.1	16.216	501157	27	1119	1.822	14.394
501157	3.927	1	700	2009	30	16.261	501157	27	1119	1.619	14.642
501157	4.463	1	700	2009	35.8		501157	27	1119
501158	-8.425	1	700	2009	32.2	25.391	501158	12	930	17.193	8.198
501158	-8.161	1	700	2009	44.4		501158	12	930
501158	-6.073	1	700	2009	40	32.222	501158	12	930	18.866	13.356
501158	-5.117	1	700	2009	28		501158	12	930
501158	-2.567	1	700	2009	48.6		501158	12	930
501158	-2.288	1	700	2009	58.8		501158	12	930
501158	-0.408	1	700	2009	37.2		501158	12	930
501158	2.298	1	700	2009	42.5		501158	12	930
501158	3.006	1	700	2009	43.2		501158	12	930
501158	3.613	1	700	2009	41.5	26.343	501158	12	930	15.999	10.344
501158	3.732	1	700	2009	55.1	29.933	501158	12	930	14.786	15.147
501158	5.383	1	700	2009	37.1		501158	12	930
501158	6.067	1	700	2009	37.6		501158	12	930
501158	8.878	1	700	2009	33.5		501158	12	930
501158	10.866	1	700	2009	47.8	31.223	501158	12	930	15.197	16.026
501158	11.683	1	700	2009	38		501158	12	930
501159	-10.369	1	600	2009	40		501159	6	976
501159	-9.817	1	600	2009	32.2	18.558	501159	6	976	5.836	12.722
501159	-9.109	1	600	2009	30.8		501159	6	976
501159	-8.213	1	600	2009	34.5		501159	6	976
501159	-4.221	1	600	2009	30.2		501159	6	976
501159	-3.655	1	600	2009	38.8		501159	6	976
501159	-2.855	1	600	2009	47.6	24.618	501159	6	976	6.508	18.11
501159	-1.047	1	600	2009	31.2		501159	6	976
501159	-0.768	1	600	2009	38.9	22.894	501159	6	976	5.492	17.402
501159	-0.679	1	600	2009	46		501159	6	976
501159	1.375	1	600	2009	39.4		501159	6	976
501159	1.525	1	600	2009	32.2		501159	6	976
501159	1.814	1	600	2009	32.2		501159	6	976
501159	2.947	1	600	2009	33.8		501159	6	976
501159	3.964	1	600	2009	35.2		501159	6	976
501159	4.308	1	600	2009	20.2		501159	6	976
501159	5.797	1	600	2009	30.5		501159	6	976
501159	6.774	1	600	2009	37.3		501159	6	976
501159	7.297	1	600	2009	32	22.733	501159	6	976	7.476	15.257
501159	9.256	1	600	2009	46.4		501159	6	976
501159	11.21	1	600	2009	41.4	22.133	501159	6	976	3.967	18.166
501160	-11.522	1	300	2009	53		501160	25	625
501160	-9.832	1	300	2009	51.5		501160	25	625
501160	-7.059	1	300	2009	38	28.02	501160	25	625	16.581	11.439
501160	-6.686	1	300	2009	33.3		501160	25	625
501160	-4.835	1	300	2009	35.1		501160	25	625
501160	-3.931	50	300	2009	18.9	8.101	501160	25	625	2.882	5.219
501160	-3.707	1	300	2009	46		501160	25	625
501160	-1.575	1	300	2009	42.8	34.306	501160	25	625	21.815	12.491
501160	-0.96	1	300	2009	31.8	28.383	501160	25	625	16.432	11.951
501160	-0.14	1	300	2009	48.2	35.182	501160	25	625	18.303	16.879
501160	1.405	1	300	2009	37.7		501160	25	625
501160	2.367	53	300	2009	18.6	18.128	501160	25	625	8.665	9.463
501160	3.056	1	300	2009	37.8		501160	25	625
501160	3.411	1	300	2009	51.5	33.952	501160	25	625	19.721	14.231
501160	4.475	1	300	2009	32.5		501160	25	625
501160	6.208	1	300	2009	47.1		501160	25	625
501160	6.43	53	300	2009	16.5		501160	25	625
501160	9.099	1	300	2009	30.1		501160	25	625
501160	9.107	1	300	2009	53.2		501160	25	625
501161	-6.591	1	700	2009	27.5		501161	10	890
501161	-6.095	1	700	2009	24.8		501161	10	890
501161	-4.503	1	700	2009	31.2		501161	10	890
501161	-3.332	1	700	2009	34.9		501161	10	890
501161	-2.692	1	700	2009	22.6		501161	10	890
501161	-1.916	1	700	2009	25.5	20.59	501161	10	890	9.413	11.177
501161	-0.898	1	700	2009	22.6		501161	10	890
501161	-0.337	1	700	2009	29.2	19.435	501161	10	890	9.501	9.934
501161	-0.242	1	700	2009	22.2	17.477	501161	10	890	10.488	6.989
501161	0.125	1	700	2009	25.6		501161	10	890
501161	1.794	1	700	2009	23	18.562	501161	10	890	9.025	9.537
501161	1.796	1	700	2009	29.5		501161	10	890
501161	2.608	1	700	2009	28.8		501161	10	890
501161	6.354	1	700	2009	37.6	21.668	501161	10	890	7.626	14.042
501161	10.699	1	700	2009	37.1		501161	10	890
501162	-11.381	1	200	2009	33.1		501162	13	924
501162	-9.498	1	200	2009	35.4		501162	13	924
501162	-8.776	1	200	2009	39.1		501162	13	924
501162	-6.088	1	200	2009	33		501162	13	924
501162	-4.623	1	200	2009	33.6		501162	13	924
501162	-1.588	1	200	2009	35.2	20.604	501162	13	924	7.099	13.505
501162	-1.254	1	200	2009	25.6		501162	13	924
501162	-1.174	1	200	2009	34.8	21.422	501162	13	924	9.806	11.616
501162	0.737	1	200	2009	37.8		501162	13	924
501162	1.644	1	200	2009	34		501162	13	924
501162	2.463	1	200	2009	25	20.333	501162	13	924	9.5	10.833
501162	5.017	1	200	2009	38.6	25.685	501162	13	924	10.186	15.499
501162	6.891	1	200	2009	31.6	17.775	501162	13	924	12.07	5.705
501163	-5.213	1	200	2009	16		501163	10	1050
501163	-2.122	1	200	2009	16.2		501163	10	1050
501163	-1.328	1	200	2009	15.5		501163	10	1050
501163	-1.278	1	200	2009	18.6		501163	10	1050
501163	-0.905	1	200	2009	9		501163	10	1050
501163	-0.664	1	200	2009	15.8		501163	10	1050
501163	0.436	1	200	2009	16.2		501163	10	1050
501163	1.713	1	200	2009	11.4	8.009	501163	10	1050	1.415	6.594
501163	2.612	1	200	2009	15.7	8.399	501163	10	1050	0.507	7.892
501163	2.731	1	200	2009	18.2	9.024	501163	10	1050	0.978	8.046
501163	2.759	1	200	2009	16	10.516	501163	10	1050	0.995	9.521
501163	2.967	1	200	2009	14	9.667	501163	10	1050	1.502	8.165
501164	-5.979	1	700	2009	23.8	17.069	501164	17	1075	6.315	10.754
501164	-5.345	1	700	2009	33.2	19.215	501164	17	1075	6.535	12.68
501164	-4.451	1	700	2009	28.9		501164	17	1075
501164	-4.126	1	700	2009	38	19.452	501164	17	1075	7.153	12.299
501164	-0.318	1	700	2009	52.8		501164	17	1075
501164	-0.244	1	700	2009	26.8	15.922	501164	17	1075	5.931	9.991
501164	0.514	1	700	2009	28.8	18.681	501164	17	1075	7.36	11.321
501164	1.388	1	700	2009	40.4		501164	17	1075
501164	2.082	1	700	2009	20.4		501164	17	1075
501164	5.213	1	700	2009	36		501164	17	1075
501164	5.742	1	700	2009	52.3	20.503	501164	17	1075	2.563	17.94
501164	5.756	1	700	2009	31.1		501164	17	1075
501164	10.829	1	700	2009	51.3		501164	17	1075
501164	11.068	1	700	2009	62.2		501164	17	1075
501166	-4.45	1	800	2009	39.4	26.951	501166	10	675	5.793	21.158
501166	-4.264	1	800	2009	40.6	29.437	501166	10	675	5.543	23.894
501166	-3.65	1	800	2009	34.2	28.476	501166	10	675	12.902	15.574
501166	-2.933	1	800	2009	30.8		501166	10	675
501166	-1.721	1	800	2009	13.6		501166	10	675
501166	-1.553	1	800	2009	23.8		501166	10	675
501166	-0.843	1	800	2009	31.2	26.344	501166	10	675	12.77	13.574
501166	-0.47	1	800	2009	22.2		501166	10	675
501166	-0.267	1	800	2009	31.8	26.702	501166	10	675	11.18	15.522
501166	0.218	1	800	2009	40.4		501166	10	675
501166	0.318	1	800	2009	37.2		501166	10	675
501166	0.813	1	800	2009	23.9	23.779	501166	10	675	12.98	10.799
501166	1.223	1	800	2009	22.4		501166	10	675
501166	2.904	1	800	2009	56.9		501166	10	675
501166	3.898	1	800	2009	30.6		501166	10	675
501166	3.95	1	800	2009	26.4		501166	10	675
501166	4.136	1	800	2009	20.8		501166	10	675
501166	4.893	1	800	2009	34		501166	10	675
501166	7.759	1	800	2009	37		501166	10	675
501166	9.045	1	800	2009	32.4		501166	10	675
501167	-7.839	1	800	2009	48	19.814	501167	17	1178	3.909	15.905
501167	-4.955	1	800	2009	45.3	21.559	501167	17	1178	5.048	16.511
501167	-4.518	1	800	2009	40.8	21.67	501167	17	1178	6.563	15.107
501167	-0.911	1	800	2009	55.2	21.846	501167	17	1178	8.32	13.526
501167	-0.073	1	800	2009	31.7	15.607	501167	17	1178	6.526	9.081
501168	-8.051	1	800	2009	31.5		501168	12	985
501168	-6.115	1	800	2009	27.8		501168	12	985
501168	-5.43	1	800	2009	23.4		501168	12	985
501168	-2.568	1	800	2009	29.8	17.312	501168	12	985	4.457	12.855
501168	-2.418	1	800	2009	28.1		501168	12	985
501168	-1.669	1	800	2009	21.7		501168	12	985
501168	-1.435	1	800	2009	25.9		501168	12	985
501168	-1.09	1	800	2009	17.2	14.479	501168	12	985	6.219	8.26
501168	-0.621	1	800	2009	21		501168	12	985
501168	-0.535	1	800	2009	20.8		501168	12	985
501168	0.038	1	800	2009	15	11.877	501168	12	985	7.549	4.328
501168	0.178	1	800	2009	30.4		501168	12	985
501168	0.954	1	800	2009	19		501168	12	985
501168	1.29	1	800	2009	15		501168	12	985
501168	1.829	1	800	2009	21.2		501168	12	985
501168	2.51	1	800	2009	22.4		501168	12	985
501168	3.143	1	800	2009	23.4	15.46	501168	12	985	4.359	11.101
501168	3.819	1	800	2009	19.8		501168	12	985
501168	5.006	1	800	2009	22.1		501168	12	985
501168	5.68	1	800	2009	26.1	17.363	501168	12	985	6.211	11.152
501168	8.362	1	800	2009	32.6		501168	12	985
501169	-3.137	1	500	2009	8.5	4.304	501169	32	813	0.2	4.104
501170	-8.298	1	500	2009	34.4		501170	16	558
501170	-5.388	1	500	2009	25.4	24.194	501170	16	558	12.153	12.041
501170	-2.313	1	500	2009	33.2	26.166	501170	16	558	9.792	16.374
501170	-2.012	1	500	2009	31.2	24.642	501170	16	558	9.524	15.118
501170	-1.013	1	500	2009	22.5		501170	16	558
501170	1.064	1	500	2009	26.6	23.089	501170	16	558	10.203	12.886
501170	1.836	1	500	2009	27.8		501170	16	558
501170	2.213	1	500	2009	26		501170	16	558
501170	3.853	1	500	2009	31.5		501170	16	558
501170	3.974	1	500	2009	20.4		501170	16	558
501170	4.506	1	500	2009	22.4	20.215	501170	16	558	9.406	10.809
501170	4.672	1	500	2009	22.9		501170	16	558
501171	-4.806	1	400	2009	43.9	19.808	501171	18	1100	5.415	14.393
501171	-3.363	1	400	2009	35.4	20.181	501171	18	1100	9.352	10.829
501171	-3.091	1	400	2009	43.8		501171	18	1100
501171	-2.68	1	400	2009	40.4	19.546	501171	18	1100	7.529	12.017
501171	-0.869	1	400	2009	41.2	23.642	501171	18	1100	9.084	14.558
501171	5.782	1	400	2009	41	18.899	501171	18	1100	7.076	11.823
501172	-5.26	1	500	2009	17.2		501172	15	914
501172	-3.408	1	500	2009	19.6	13.257	501172	15	914	2.739	10.518
501172	-2.848	1	500	2009	19.1		501172	15	914
501172	-1.825	1	500	2009	21.8	19.205	501172	15	914	2.229	16.976
501172	-1.104	1	500	2009	19.1	13.425	501172	15	914	3.041	10.384
501172	0.616	1	500	2009	20.4	15.412	501172	15	914	3.669	11.743
501172	1.259	1	500	2009	13.2	12.241	501172	15	914	2.577	9.664
501172	1.738	1	500	2009	22.5		501172	15	914
501172	1.986	1	500	2009	21.7		501172	15	914
501172	3.01	1	500	2009	13.5		501172	15	914
501172	3.363	1	500	2009	18.6		501172	15	914
501172	3.971	1	500	2009	17.2		501172	15	914
501172	5.214	1	500	2009	17.5		501172	15	914
501174	-7.554	1	800	2009	31.2		501174	21	862
501174	-4.025	1	800	2009	19.8		501174	21	862
501174	-3.861	1	800	2009	25.2	19.218	501174	21	862	8.574	10.644
501174	-3.199	1	800	2009	27		501174	21	862
501174	-2	1	800	2009	17.3		501174	21	862
501174	-1.227	1	800	2009	15.8	15.945	501174	21	862	8.88	7.065
501174	-0.802	1	800	2009	22.5		501174	21	862
501174	-0.239	1	800	2009	20.9		501174	21	862
501174	0.593	1	800	2009	23.5		501174	21	862
501174	0.936	1	800	2009	19.4	18.483	501174	21	862	8.354	10.129
501174	0.936	1	800	2009	20.8	16.843	501174	21	862	7.707	9.136
501174	1.776	1	800	2009	24.9		501174	21	862
501174	2.335	1	800	2009	29	19.875	501174	21	862	8.911	10.964
501174	3.221	1	800	2009	18		501174	21	862
501174	5.276	1	800	2009	21.1	17.734	501174	21	862	9.592	8.142
501174	6.686	1	800	2009	29		501174	21	862
501175	-9.926	1	900	2009	52.6	31.235	501175	20	706	9.403	21.832
501175	-1.8	1	900	2009	45.5	29.651	501175	20	706	12.038	17.613
501175	3.583	1	900	2009	36.8	28.06	501175	20	706	10.814	17.246
501175	3.745	1	900	2009	49.6	29.019	501175	20	706	11.491	17.528
501175	6.545	1	900	2009	30.8	25.441	501175	20	706	12.68	12.761
501176	-4.452	1	700	2009	22.6		501176	17	800
501176	-3.904	1	700	2009	22.4		501176	17	800
501176	-3.521	1	700	2009	24	16.199	501176	17	800	2.476	13.723
501176	-2.674	1	700	2009	16.6	13.084	501176	17	800	3.473	9.611
501176	-2.143	1	700	2009	16.5		501176	17	800
501176	-0.88	1	700	2009	22.2	13.242	501176	17	800	2.154	11.088
501176	0.148	1	700	2009	22		501176	17	800
501176	0.396	1	700	2009	16.8	12.575	501176	17	800	2.703	9.872
501176	3.053	1	700	2009	24.8	15.229	501176	17	800	1.525	13.704
501177	-8.283	1	700	2009	38		501177	23	920
501177	-6.991	1	700	2009	52	27.221	501177	23	920	9.324	17.897
501177	-4.705	1	700	2009	47.2		501177	23	920
501177	-3.643	1	700	2009	59	27.626	501177	23	920	9.15	18.476
501177	-2.494	1	700	2009	30.4		501177	23	920
501177	-1.935	1	700	2009	43.4		501177	23	920
501177	-0.859	1	700	2009	28.6		501177	23	920
501177	5.672	1	700	2009	44.6	25.704	501177	23	920	4.928	20.776
501177	5.728	1	700	2009	44		501177	23	920
501177	5.773	1	700	2009	50.2		501177	23	920
501177	8.601	1	700	2009	41.4	26.887	501177	23	920	7.929	18.958
501177	9.139	1	700	2009	44.9	24.679	501177	23	920	6.437	18.242
501177	11.969	1	700	2009	33		501177	23	920
501177	12.024	1	700	2009	31.7		501177	23	920
501178	-2.956	1	700	2009	37.4	12.925	501178	15	1235	1.566	11.359
501178	-2.441	1	700	2009	29.6	12.622	501178	15	1235	1.558	11.064
501178	-1.814	1	700	2009	14	8.742	501178	15	1235	1.262	7.48
501178	-0.849	1	700	2009	16.8	10.164	501178	15	1235	1.686	8.478
501178	2.348	1	700	2009	29		501178	15	1235
501178	3.237	1	700	2009	30		501178	15	1235
501178	7.754	1	700	2009	44.9	14.012	501178	15	1235	1.309	12.703
501178	7.819	1	700	2009	39.4		501178	15	1235
501179	-9.862	1	500	2009	39.2		501179	14	632
501179	-8.342	1	500	2009	42		501179	14	632
501179	-5.523	1	500	2009	46		501179	14	632
501179	-5.072	1	500	2009	50.4		501179	14	632
501179	-0.654	1	500	2009	30.1	25.255	501179	14	632	13.359	11.896
501179	1.893	1	500	2009	42	30.838	501179	14	632	13.478	17.36
501179	4.113	1	500	2009	50	30.882	501179	14	632	14.097	16.785
501179	7.968	1	500	2009	33.6	29.283	501179	14	632	17.442	11.841
501179	11.792	1	500	2009	38.6	30.455	501179	14	632	16.996	13.459
501180	-4.653	53	200	2009	22.5	18.908	501180	13	472	9.532	9.376
501180	-4.546	30	200	2009	54.6	38.26	501180	13	472	11.368	26.892
501180	-1.219	53	200	2009	19.6	13.488	501180	13	472	3.105	10.383
501180	0.235	53	200	2009	18	14.707	501180	13	472	4.653	10.054
501180	0.891	53	200	2009	7.2	7.138	501180	13	472	3.081	4.057
501180	1.683	53	200	2009	14.8	14.202	501180	13	472	6.224	7.978
501180	5.613	53	200	2009	15	14.086	501180	13	472	7.532	6.554
501181	-9.578	1	700	2009	47.7		501181	10	1100
501181	-7.026	1	700	2009	34.4		501181	10	1100
501181	-2.569	1	700	2009	37.2		501181	10	1100
501181	0.13	1	700	2009	26.4	14.417	501181	10	1100	6.402	8.015
501181	0.217	1	700	2009	48.4	20.193	501181	10	1100	5.77	14.423
501181	1.024	1	700	2009	16.5	11.456	501181	10	1100	5.75	5.706
501181	2.304	1	700	2009	23.2	16.025	501181	10	1100	4.971	11.054
501181	2.885	1	700	2009	27.6		501181	10	1100
501181	4.569	1	700	2009	30.8	16.153	501181	10	1100	5.712	10.441
501181	5.059	1	700	2009	35.3		501181	10	1100
501181	5.713	1	700	2009	25		501181	10	1100
501181	8.574	1	700	2009	34.6		501181	10	1100
501182	-1.09	1	600	2009	7.4	3.841	501182	16	1056	0.111	3.73
501182	0.168	1	600	2009	7.5	4.096	501182	16	1056	0.08	4.016
501182	0.301	1	600	2009	7.4	3.634	501182	16	1056	0.244	3.39
501183	-10.333	1	500	2009	39.9		501183	12	789
501183	-9.683	1	500	2009	44.4		501183	12	789
501183	-6.271	1	500	2009	42.7		501183	12	789
501183	-5.563	1	500	2009	43.2		501183	12	789
501183	-4.791	1	500	2009	41.6		501183	12	789
501183	-4.256	1	500	2009	46.1		501183	12	789
501183	-2.065	1	500	2009	47.2		501183	12	789
501183	-1.742	1	500	2009	53.4		501183	12	789
501183	-0.163	1	500	2009	35.5	28.252	501183	12	789	20.167	8.085
501183	1.749	1	500	2009	56.4	33.07	501183	12	789	24.534	8.536
501183	3.963	1	500	2009	43.6	34.738	501183	12	789	17.641	17.097
501183	4.943	1	500	2009	48.8	34.602	501183	12	789	14.933	19.669
501183	5.175	1	500	2009	41.5		501183	12	789
501183	5.192	1	500	2009	54		501183	12	789
501183	6.159	1	500	2009	48.2	35.825	501183	12	789	16.803	19.022
501184	-11.148	1	900	2009	30.2	18.344	501184	12	980	5.942	12.402
501184	-10.907	1	900	2009	38.1		501184	12	980
501184	-6.77	1	900	2009	34.7	23.944	501184	12	980	6.259	17.685
501184	-6.344	1	900	2009	34		501184	12	980
501184	-3.749	1	900	2009	41.6		501184	12	980
501184	-0.774	1	900	2009	25.2	18.481	501184	12	980	5.878	12.603
501184	-0.672	1	900	2009	26.4		501184	12	980
501184	0.327	1	900	2009	40.4	23.343	501184	12	980	8.648	14.695
501184	3.004	1	900	2009	32.5		501184	12	980
501184	3.251	1	900	2009	22		501184	12	980
501184	3.626	1	900	2009	36.6	24.915	501184	12	980	6.882	18.033
501184	4.055	1	900	2009	36.4		501184	12	980
501184	6.473	1	900	2009	31.5		501184	12	980
501184	8.794	1	900	2009	32.5		501184	12	980
501186	-8.098	1	500	2009	41.3		501186	25	1089
501186	-7.122	1	500	2009	40.8		501186	25	1089
501186	-6.737	1	500	2009	38.5		501186	25	1089
501186	-5.641	1	500	2009	25.4		501186	25	1089
501186	-4.727	1	500	2009	35		501186	25	1089
501186	-4.003	1	500	2009	23		501186	25	1089
501186	-3.228	1	500	2009	44.4		501186	25	1089
501186	-3.104	1	500	2009	21.8		501186	25	1089
501186	-2.632	1	500	2009	39.2		501186	25	1089
501186	-2.475	1	500	2009	36.6		501186	25	1089
501186	-2.197	1	500	2009	43.8	27.381	501186	25	1089	7.834	19.547
501186	-0.203	1	500	2009	40.2	27.717	501186	25	1089	9.022	18.695
501186	0.112	1	500	2009	40.4		501186	25	1089
501186	0.736	1	500	2009	30.7		501186	25	1089
501186	0.994	1	500	2009	30.6	20.79	501186	25	1089	9.921	10.869
501186	1.987	1	500	2009	41.6		501186	25	1089
501186	2.191	1	500	2009	30.8		501186	25	1089
501186	2.564	1	500	2009	33.9	21.709	501186	25	1089	10.23	11.479
501186	2.941	1	500	2009	33.2		501186	25	1089
501186	2.987	1	500	2009	41.2		501186	25	1089
501186	5.766	1	500	2009	21.9		501186	25	1089
501186	6.141	1	500	2009	32.5		501186	25	1089
501186	8.743	1	500	2009	36.2	22.475	501186	25	1089	9.455	13.02
501186	9.115	1	500	2009	55.7		501186	25	1089
501187	-7.965	1	600	2009	40.2	25.92	501187	13	965	10.119	15.801
501187	-7.396	1	600	2009	38	23.532	501187	13	965	10.467	13.065
501187	-4.626	1	600	2009	35.2		501187	13	965
501187	-2.049	1	600	2009	36.5		501187	13	965
501187	-1.676	1	600	2009	33.8	22.617	501187	13	965	8.7	13.917
501187	-1.444	1	600	2009	26.6	24.021	501187	13	965	13.907	10.114
501187	2.429	1	600	2009	37.6		501187	13	965
501187	2.726	1	600	2009	43.2		501187	13	965
501187	4.16	1	600	2009	33.2		501187	13	965
501187	5.897	1	600	2009	25.6		501187	13	965
501187	7.885	1	600	2009	35.2		501187	13	965
501187	8.723	1	600	2009	49.1		501187	13	965
501187	9.646	1	600	2009	30.8	24.348	501187	13	965	12.319	12.029
501188	-1.634	1	600	2009	7.9	3.903	501188	9	1090	0.316	3.587
501188	-0.451	1	600	2009	8.2	4.545	501188	9	1090	0.127	4.418
501189	-3.761	1	700	2009	15		501189	14	990
501189	-3.299	1	700	2009	15.4	11.164	501189	14	990	3.222	7.942
501189	-2.938	1	700	2009	15	11.643	501189	14	990	2.539	9.104
501189	-1.792	1	700	2009	15.4	11.48	501189	14	990	2.495	8.985
501189	-1.244	1	700	2009	12.6	9.749	501189	14	990	2.804	6.945
501189	-1.022	1	700	2009	14		501189	14	990
501189	0.479	1	700	2009	15.2	10.64	501189	14	990	1.732	8.908
501189	2.068	1	700	2009	13.8		501189	14	990
501189	4.037	1	700	2009	18.3	6.395	501189	14	990	0.942	5.453
501190	-4.101	1	300	2009	28		501190	6	1068
501190	-3.94	1	300	2009	29.8	19.498	501190	6	1068	8.716	10.782
501190	-2.561	1	300	2009	39.6	18.336	501190	6	1068	9.775	8.561
501190	-1.607	1	300	2009	35.4	21.938	501190	6	1068	8.2	13.738
501190	-0.475	1	300	2009	40.8	22.927	501190	6	1068	7.973	14.954
501190	1.237	1	300	2009	37.9		501190	6	1068
501190	4.309	1	300	2009	36.6	20.5	501190	6	1068	7.941	12.559
501190	10.02	1	300	2009	40.1		501190	6	1068
501191	-3.664	1	800	2009	16	15.206	501191	10	1024	1.311	13.895
501191	-2.992	1	800	2009	15	13.784	501191	10	1024	1.85	11.934
501191	-2.171	1	800	2009	15.4		501191	10	1024
501191	-2.012	1	800	2009	19.2	11.749	501191	10	1024	0.861	10.888
501191	-1.492	1	800	2009	19.6	10.668	501191	10	1024	0.774	9.894
501191	0.283	1	800	2009	17.6	15.315	501191	10	1024	2.527	12.788
501191	0.959	1	800	2009	15		501191	10	1024
501191	1.753	1	800	2009	19	8.972	501191	10	1024	0.547	8.425
501191	3.59	1	800	2009	16.6		501191	10	1024
501191	4.444	1	800	2009	16.4		501191	10	1024
501192	-5.779	1	400	2009	16.2		501192	13	999
501192	-5.674	1	400	2009	38	14.563	501192	13	999	3.551	11.012
501192	-2.537	1	400	2009	21.6		501192	13	999
501192	-2.187	1	400	2009	20.3	10.269	501192	13	999	1.967	8.302
501192	-1.72	1	400	2009	19.7	11.738	501192	13	999	2.951	8.787
501192	-0.182	1	400	2009	20.2		501192	13	999
501192	2.853	1	400	2009	27.3	14.726	501192	13	999	4.273	10.453
501192	6.82	1	400	2009	31.3	16.761	501192	13	999	3.803	12.958
501193	-8.868	1	300	2009	46.9	31.477	501193	18	890	7.486	23.991
501193	-7.287	1	300	2009	45.6	28.154	501193	18	890	10.06	18.094
501193	-6.278	50	300	2009	39.4	25.143	501193	18	890	6.68	18.463
501193	-6.269	1	300	2009	46		501193	18	890
501193	-4.124	1	300	2009	50.6	31.659	501193	18	890	9.379	22.28
501193	-4.04	50	300	2009	35.4		501193	18	890
501193	-3.777	1	300	2009	38.1	25.414	501193	18	890	9.665	15.749
501193	-3.739	1	300	2009	21.5		501193	18	890
501193	-3.417	50	300	2009	27		501193	18	890
501193	-3.369	1	300	2009	48.2	30.747	501193	18	890	8.671	22.076
501193	-2.499	1	300	2009	36.9		501193	18	890
501193	2.005	50	300	2009	21		501193	18	890
501193	2.197	50	300	2009	25.5		501193	18	890
501193	2.845	50	300	2009	37		501193	18	890
501193	3.403	50	300	2009	30.6		501193	18	890
501193	6.572	50	300	2009	36.7		501193	18	890
501193	7.962	1	300	2009	60.5		501193	18	890
501193	10.077	50	300	2009	33.4		501193	18	890
501194	-7.851	1	600	2009	35.4	14.363	501194	10	1194	5.03	9.333
501194	-7.142	1	600	2009	31.5		501194	10	1194
501194	-7.096	1	600	2009	44		501194	10	1194
501194	-6.27	1	600	2009	42.2		501194	10	1194
501194	-5.85	1	600	2009	44.2		501194	10	1194
501194	-5.792	1	600	2009	37.1		501194	10	1194
501194	-5.075	1	600	2009	48.6		501194	10	1194
501194	-4.615	1	600	2009	35.5		501194	10	1194
501194	-4.242	1	600	2009	36.5	16.569	501194	10	1194	0.86	15.709
501194	0.408	1	600	2009	42.2		501194	10	1194
501194	0.778	1	600	2009	47.2	18.974	501194	10	1194	1.662	17.312
501194	0.969	1	600	2009	49.4	19.965	501194	10	1194	4.019	15.946
501194	1.753	1	600	2009	55.9		501194	10	1194
501194	5.744	1	600	2009	43.4	18.067	501194	10	1194	4.345	13.722
501195	-7.318	1	300	2009	32.8		501195	8	1115
501195	-5.783	1	300	2009	34.9	18.285	501195	8	1115	4.119	14.166
501195	-4.405	1	300	2009	37		501195	8	1115
501195	-3.79	1	300	2009	17.4		501195	8	1115
501195	-2.351	1	300	2009	33		501195	8	1115
501195	1.112	1	300	2009	32.6		501195	8	1115
501195	3.504	1	300	2009	27.2		501195	8	1115
501195	3.51	1	300	2009	19.4	25.26	501195	8	1115	10.252	15.008
501195	3.933	1	300	2009	35.9		501195	8	1115
501195	5.921	1	300	2009	23.2	16.912	501195	8	1115	7.957	8.955
501195	6.037	1	300	2009	29.8		501195	8	1115
501195	8.59	1	300	2009	31.8	16.865	501195	8	1115	5.144	11.721
501195	9.392	1	300	2009	33.6	20.75	501195	8	1115	8.501	12.249
501196	-2.007	1	800	2009	13.1	7.844	501196	10	1065	0.384	7.46
501196	-0.883	1	800	2009	16.5	8.304	501196	10	1065	0.519	7.785
501196	1.641	1	800	2009	17.6	8.201	501196	10	1065	0.639	7.562
501196	2.757	1	800	2009	9.8	11.199	501196	10	1065	0.379	10.82
501197	-12.138	50	300	2009	53.9	29.153	501197	17	570	8.815	20.338
501197	-11.301	50	300	2009	52.1		501197	17	570
501197	-8.702	1	300	2009	34.8		501197	17	570
501197	-6.773	1	300	2009	38.1	33.522	501197	17	570	20.155	13.367
501197	-6.227	1	300	2009	40.6		501197	17	570
501197	-4.318	1	300	2009	23	30.354	501197	17	570	21.622	8.732
501197	-3.929	1	300	2009	62.8	40.647	501197	17	570	22.068	18.579
501197	-1.367	1	300	2009	32	29.746	501197	17	570	21.479	8.267
501197	-0.984	1	300	2009	58.5	37.276	501197	17	570	15.462	21.814
501197	0.803	1	300	2009	32.6		501197	17	570
501197	2.348	1	300	2009	31.1		501197	17	570
501197	2.499	1	300	2009	29.6		501197	17	570
501197	4.346	50	300	2009	36.2		501197	17	570
[truncated: 20,340 more rows]

## Sheet: spec_code
	species code
	1	Norway spruce
	>1	others
